# Supplementary material for: HDAC11 Regulates RNA Splicing via De-Fatty Acylation of SF3B2
Source: bioRxiv. 2026 Feb 23:2026.02.22.707301. Preprint. [Version 1] doi: 10.64898/2026.02.22.707301 (PMC13160072; doi:10.64898/2026.02.22.707301)
Supplement: Supplement 1 [file media-1.xlsx]

## Sheet: S1_SILAC
Accession	Description	Score	Coverage	# Proteins	# Unique Peptides	# Peptides	# PSMs	Area	Heavy/Light Exp. 1	Heavy/Light Exp. 2	Heavy/Light Mean	Heavy/Light Count	# AAs	MW [kDa]	calc. pI
O88477	Insulin-like growth factor 2 mRNA-binding protein 1 OS=Mus musculus GN=Igf2bp1 PE=1 SV=1 - [IF2B1_MOUSE]	8.61	7.97	1	3	3	3	12300000	1.573	500	250.787	2	577	63.4	9.2
Q9CXY6	Interleukin enhancer-binding factor 2 OS=Mus musculus GN=Ilf2 PE=1 SV=1 - [ILF2_MOUSE]	43.14	18.21	1	4	4	18	44500000	0.738	324.329	162.533	6	390	43	5.26
P54116	Erythrocyte band 7 integral membrane protein OS=Mus musculus GN=Stom PE=1 SV=3 - [STOM_MOUSE]	29.92	19.72	1	3	3	10	49500000	4.662	258.381	131.521	1	284	31.4	6.93
A0A087WS16	Protein Col6a3 OS=Mus musculus GN=Col6a3 PE=1 SV=1 - [A0A087WS16_MOUSE]	23.28	4.59	4	6	6	10	15600000	0.005	148.156	74.08	3	2677	288.5	8.53
P58742	Aladin OS=Mus musculus GN=Aaas PE=1 SV=1 - [AAAS_MOUSE]	8.91	9.71	1	3	3	3	11900000	33.261	1.21	17.236	2	546	59.4	6.87
Q80XU2	Tyrosine-protein kinase OS=Mus musculus GN=Src PE=1 SV=1 - [Q80XU2_MOUSE]	30.23	15.51	2	4	7	14	54300000	1.43	32.502	16.966	4	535	59.9	7.42
P52293	Importin subunit alpha-1 OS=Mus musculus GN=Kpna2 PE=1 SV=2 - [IMA1_MOUSE]	50.12	19.47	4	7	7	16	52900000	31.74	0.859	16.3	4	529	57.9	5.68
Q9D074	E3 ubiquitin-protein ligase MGRN1 OS=Mus musculus GN=Mgrn1 PE=1 SV=2 - [MGRN1_MOUSE]	8.58	9.21	1	3	3	3	14300000	0.046	31.739	15.892	2	532	58.4	4.88
O70318	Band 4.1-like protein 2 OS=Mus musculus GN=Epb41l2 PE=1 SV=2 - [E41L2_MOUSE]	34.02	11.74	1	6	6	12	35900000	1.112	23.939	12.526	3	988	109.9	5.43
Q8R1B4	Eukaryotic translation initiation factor 3 subunit C OS=Mus musculus GN=Eif3c PE=1 SV=1 - [EIF3C_MOUSE]	20.43	8.89	1	5	5	7	57600000	23.399	0.923	12.161	2	911	105.5	5.78
Q8CFQ9	Fusion, derived from t(1216) malignant liposarcoma (Human) OS=Mus musculus GN=Fus PE=1 SV=1 - [Q8CFQ9_MOUSE]	39.79	13.35	3	3	5	14	164000000	1.535	22.618	12.077	3	517	52.6	9.36
G5E8R3	Pyruvate carboxylase OS=Mus musculus GN=Pcx PE=1 SV=1 - [G5E8R3_MOUSE]	314.3	46.01	3	34	34	106	5010000000	22.259	0.719	11.489	50	1178	129.6	6.71
Q5XJY5	Coatomer subunit delta OS=Mus musculus GN=Arcn1 PE=1 SV=2 - [COPD_MOUSE]	26.7	17.81	1	7	7	10	124000000	0.915	21.211	11.063	6	511	57.2	6.21
Q9CXU4	MCG11298 OS=Mus musculus GN=Timm23 PE=1 SV=1 - [Q9CXU4_MOUSE]	7.47	22.49	2	3	3	3	10600000	20.126	0.689	10.407	2	209	21.9	8.6
Q91ZA3	Propionyl-CoA carboxylase alpha chain, mitochondrial OS=Mus musculus GN=Pcca PE=1 SV=2 - [PCCA_MOUSE]	282.63	48.48	4	26	26	91	4080000000	17.94	0.522	9.231	39	724	79.9	7.25
Q99K01	Pyridoxal-dependent decarboxylase domain-containing protein 1 OS=Mus musculus GN=Pdxdc1 PE=1 SV=2 - [PDXD1_MOUSE]	7.43	5.97	2	3	3	3	32800000	17.992	0.05	9.021	2	787	87.3	5.48
P68369	Tubulin alpha-1A chain OS=Mus musculus GN=Tuba1a PE=1 SV=1 - [TBA1A_MOUSE]	209.49	51.88	2	3	15	64	6560000000	1.513	15.508	8.511	2	451	50.1	5.06
F8VQC1	Signal recognition particle subunit SRP72 OS=Mus musculus GN=Srp72 PE=1 SV=1 - [F8VQC1_MOUSE]	14.59	7.6	1	3	3	5	5790000	14.086	1.822	7.954	2	671	74.6	9.23
Q6P5E4	UDP-glucose:glycoprotein glucosyltransferase 1 OS=Mus musculus GN=Uggt1 PE=1 SV=4 - [UGGG1_MOUSE]	30.55	8.12	1	6	6	12	35300000	0.516	13.051	6.783	4	1551	176.3	5.62
Q8VBZ3	Cleft lip and palate transmembrane protein 1 homolog OS=Mus musculus GN=Clptm1 PE=1 SV=1 - [CLPT1_MOUSE]	30.11	12.35	1	4	4	10	61500000	2.456	10.767	6.612	4	664	75.2	6.3
P30412	Peptidyl-prolyl cis-trans isomerase C OS=Mus musculus GN=Ppic PE=1 SV=1 - [PPIC_MOUSE]	29	27.83	1	5	5	9	592000000	11.828	1.188	6.508	6	212	22.8	7.5
Q9WUA2	Phenylalanine--tRNA ligase beta subunit OS=Mus musculus GN=Farsb PE=1 SV=2 - [SYFB_MOUSE]	13.22	10.7	3	5	5	6	27800000	0.573	10.777	5.675	2	589	65.7	7.12
Q9WTQ5	A-kinase anchor protein 12 OS=Mus musculus GN=Akap12 PE=1 SV=1 - [AKA12_MOUSE]	228.38	32.42	1	24	24	74	232000000	3.185	6.591	4.888	19	1684	180.6	4.44
Q9Z247	Peptidyl-prolyl cis-trans isomerase FKBP9 OS=Mus musculus GN=Fkbp9 PE=1 SV=1 - [FKBP9_MOUSE]	7.95	7.37	1	3	3	3	29400000	0.927	7.329	4.128	2	570	63	5.21
G3X8Y8	Toll-like receptor OS=Mus musculus GN=Tlr2 PE=1 SV=1 - [G3X8Y8_MOUSE]	9.08	6.25	2	4	4	4	50600000	0.406	6.919	3.662	3	784	89.4	6.64
F8WHY8	Metastasis-associated protein MTA1 OS=Mus musculus GN=Mta1 PE=1 SV=1 - [F8WHY8_MOUSE]	10.66	6.02	3	3	3	4	18100000	6.512	0.776	3.644	1	698	79.1	9.42
Q9JII6	Alcohol dehydrogenase [NADP(+)] OS=Mus musculus GN=Akr1a1 PE=1 SV=3 - [AK1A1_MOUSE]	18.73	12.92	1	3	3	5	36700000	1.721	4.977	3.349	2	325	36.6	7.39
Q99MR8	Methylcrotonoyl-CoA carboxylase subunit alpha, mitochondrial OS=Mus musculus GN=Mccc1 PE=1 SV=2 - [MCCA_MOUSE]	162.09	48.54	3	21	21	53	2220000000	6.009	0.239	3.124	24	717	79.3	7.83
Q9WU78	Programmed cell death 6-interacting protein OS=Mus musculus GN=Pdcd6ip PE=1 SV=3 - [PDC6I_MOUSE]	35.53	10.13	1	4	4	10	40500000	1.896	3.35	2.623	3	869	96	6.52
Q3TT92	Dihydropyrimidinase-related protein 3 OS=Mus musculus GN=Dpysl3 PE=1 SV=1 - [Q3TT92_MOUSE]	58.48	23.06	4	6	8	18	210000000	2.115	3.12	2.617	2	568	61.7	6.49
O55135	Eukaryotic translation initiation factor 6 OS=Mus musculus GN=Eif6 PE=1 SV=2 - [IF6_MOUSE]	19.94	21.22	2	3	3	6	141000000	1.096	3.855	2.475	3	245	26.5	4.74
Q922F4	Tubulin beta-6 chain OS=Mus musculus GN=Tubb6 PE=1 SV=1 - [TBB6_MOUSE]	178.94	55.26	2	8	19	60	3390000000	2.279	2.633	2.456	7	447	50.1	4.89
O70400	PDZ and LIM domain protein 1 OS=Mus musculus GN=Pdlim1 PE=1 SV=4 - [PDLI1_MOUSE]	17.95	30.89	2	4	4	7	106000000	3.011	1.793	2.402	3	327	35.8	6.84
P51410	60S ribosomal protein L9 OS=Mus musculus GN=Rpl9 PE=1 SV=2 - [RL9_MOUSE]	42.24	40.63	4	6	6	18	277000000	2.837	1.662	2.25	3	192	21.9	9.95
Q8R422	CD109 antigen OS=Mus musculus GN=Cd109 PE=1 SV=1 - [CD109_MOUSE]	8.01	3.88	1	3	3	4	40000000	2.711	1.78	2.245	2	1442	161.6	5.57
B1AU76	Nuclear autoantigenic sperm protein OS=Mus musculus GN=Nasp PE=1 SV=1 - [B1AU76_MOUSE]	34.97	17.63	3	3	3	15	15100000	2.782	1.649	2.215	3	448	48.7	4.45
Q8BYK6	YTH domain-containing family protein 3 OS=Mus musculus GN=Ythdf3 PE=1 SV=2 - [YTHD3_MOUSE]	39.62	16.24	1	5	5	17	149000000	1.465	2.918	2.192	5	585	63.9	9.04
P48722	Heat shock 70 kDa protein 4L OS=Mus musculus GN=Hspa4l PE=1 SV=2 - [HS74L_MOUSE]	36.38	11.34	2	5	6	11	151000000	2.843	1.432	2.138	5	838	94.3	5.74
A2ATI9	Golgi reassembly stacking protein 2, isoform CRA_d OS=Mus musculus GN=Gorasp2 PE=1 SV=1 - [A2ATI9_MOUSE]	40.53	17.17	4	4	4	13	341000000	2.69	1.534	2.112	3	431	45	4.77
E9Q0U7	Heat shock protein 105 kDa OS=Mus musculus GN=Hsph1 PE=1 SV=1 - [E9Q0U7_MOUSE]	23.06	11.75	2	6	6	8	143000000	2.226	1.973	2.099	5	817	91.6	5.59
B1AXR5	Perilipin-2 (Fragment) OS=Mus musculus GN=Plin2 PE=1 SV=1 - [B1AXR5_MOUSE]	12.03	27.55	2	3	3	4	24800000	3.025	0.998	2.011	3	196	20.7	5.34
O35375	Neuropilin-2 OS=Mus musculus GN=Nrp2 PE=1 SV=2 - [NRP2_MOUSE]	15.07	7.09	1	4	4	6	13800000	0.893	3.116	2.005	3	931	104.6	5.24
O09044	Synaptosomal-associated protein 23 OS=Mus musculus GN=Snap23 PE=1 SV=1 - [SNP23_MOUSE]	82.28	51.43	5	7	7	36	232000000	1.512	2.49	2.001	7	210	23.2	4.98
G3X956	FACT complex subunit SPT16 OS=Mus musculus GN=Supt16 PE=1 SV=1 - [G3X956_MOUSE]	7.63	4.68	2	3	3	3	26100000	3.234	0.654	1.944	2	1047	119.8	5.66
P14824	Annexin A6 OS=Mus musculus GN=Anxa6 PE=1 SV=3 - [ANXA6_MOUSE]	82.43	29.57	2	15	15	38	330000000	0.858	2.979	1.919	12	673	75.8	5.5
E9QL31	Disabled homolog 2 OS=Mus musculus GN=Dab2 PE=1 SV=1 - [E9QL31_MOUSE]	44.03	18.26	8	8	8	17	83400000	2.108	1.705	1.906	5	745	79.9	6.51
P97310	DNA replication licensing factor MCM2 OS=Mus musculus GN=Mcm2 PE=1 SV=3 - [MCM2_MOUSE]	18.62	10.73	1	5	5	6	23600000	2.641	1.141	1.891	3	904	102	5.72
G3UYU4	Flotillin-1 OS=Mus musculus GN=Flot1 PE=1 SV=1 - [G3UYU4_MOUSE]	35.89	27.11	2	7	7	11	38500000	0.691	3.084	1.888	4	380	42.2	7.78
Q62186	Translocon-associated protein subunit delta OS=Mus musculus GN=Ssr4 PE=1 SV=1 - [SSRD_MOUSE]	17.73	25	2	3	3	7	63000000	1.753	1.974	1.863	4	172	18.9	5.78
Q61768	Kinesin-1 heavy chain OS=Mus musculus GN=Kif5b PE=1 SV=3 - [KINH_MOUSE]	12.79	5.19	1	3	3	4	20600000	1.945	1.714	1.83	2	963	109.5	6.44
E9PWK1	Epoxide hydrolase 1 OS=Mus musculus GN=Ephx1 PE=1 SV=1 - [E9PWK1_MOUSE]	9.95	9.75	3	4	4	5	84100000	1.428	2.215	1.821	3	441	50.9	8.15
Q9DCL9	Multifunctional protein ADE2 OS=Mus musculus GN=Paics PE=1 SV=4 - [PUR6_MOUSE]	22.4	13.18	1	5	5	7	93100000	1.496	2.088	1.792	4	425	47	7.23
Q9JKF1	Ras GTPase-activating-like protein IQGAP1 OS=Mus musculus GN=Iqgap1 PE=1 SV=2 - [IQGA1_MOUSE]	108.09	14.73	1	15	15	36	682000000	2.06	1.524	1.792	10	1657	188.6	6.48
Q91YT8	CSC1-like protein 1 OS=Mus musculus GN=Tmem63a PE=1 SV=1 - [CSCL1_MOUSE]	40.69	13.31	1	8	8	17	265000000	1.517	2.063	1.79	7	804	91.8	7.93
P14869	60S acidic ribosomal protein P0 OS=Mus musculus GN=Rplp0 PE=1 SV=3 - [RLA0_MOUSE]	50.76	30.6	4	6	6	17	586000000	0.977	2.602	1.789	7	317	34.2	6.25
Q91VH2	Sorting nexin-9 OS=Mus musculus GN=Snx9 PE=1 SV=1 - [SNX9_MOUSE]	58.09	20.84	1	6	6	21	214000000	1.46	2.112	1.786	5	595	66.5	5.52
Q6PE01	U5 small nuclear ribonucleoprotein 40 kDa protein OS=Mus musculus GN=Snrnp40 PE=1 SV=1 - [SNR40_MOUSE]	32.54	29.05	1	4	4	10	101000000	2.573	0.983	1.778	3	358	39.3	8.1
Q9Z0P4	Paralemmin-1 OS=Mus musculus GN=Palm PE=1 SV=1 - [PALM_MOUSE]	53.53	35.77	1	8	8	18	116000000	1.171	2.38	1.775	6	383	41.6	4.84
Q8BJW6	Eukaryotic translation initiation factor 2A OS=Mus musculus GN=Eif2a PE=1 SV=2 - [EIF2A_MOUSE]	42.37	26.33	2	9	9	21	54500000	2.276	1.219	1.748	8	581	64.4	8.91
P54754	Ephrin type-B receptor 3 OS=Mus musculus GN=Ephb3 PE=1 SV=2 - [EPHB3_MOUSE]	30.98	8.36	1	3	5	10	50500000	0.679	2.813	1.746	3	993	109.6	6.28
O35604	Niemann-Pick C1 protein OS=Mus musculus GN=Npc1 PE=1 SV=2 - [NPC1_MOUSE]	12.33	4.86	1	4	4	5	38200000	1.804	1.684	1.744	3	1277	142.8	5.71
Q8CJ26	Death domain-containing membrane protein NRADD OS=Mus musculus GN=Nradd PE=1 SV=1 - [NRADD_MOUSE]	22.28	19.3	1	3	3	6	214000000	1.463	2.022	1.742	2	228	24.7	5.01
P47857	ATP-dependent 6-phosphofructokinase, muscle type OS=Mus musculus GN=Pfkm PE=1 SV=3 - [PFKAM_MOUSE]	17.44	6.03	1	3	3	6	26100000	1.486	1.999	1.742	2	780	85.2	8
P60904	DnaJ homolog subfamily C member 5 OS=Mus musculus GN=Dnajc5 PE=1 SV=1 - [DNJC5_MOUSE]	34.12	45.96	3	4	4	13	913000000	1.509	1.917	1.713	4	198	22.1	5.07
Q9D2R0	Acetoacetyl-CoA synthetase OS=Mus musculus GN=Aacs PE=1 SV=1 - [AACS_MOUSE]	7.96	4.91	1	3	3	3	49900000	1.598	1.782	1.69	3	672	75.2	6.71
Q9Z1Z0	General vesicular transport factor p115 OS=Mus musculus GN=Uso1 PE=1 SV=2 - [USO1_MOUSE]	20.63	10.22	1	6	6	9	34200000	0.818	2.558	1.688	5	959	106.9	4.93
E9Q983	Supervillin OS=Mus musculus GN=Svil PE=1 SV=1 - [E9Q983_MOUSE]	14.71	3.85	4	4	4	5	7350000	2.104	1.267	1.685	1	1766	198.4	6.55
P46061	Ran GTPase-activating protein 1 OS=Mus musculus GN=Rangap1 PE=1 SV=2 - [RAGP1_MOUSE]	49.45	18.17	1	7	7	15	126000000	2.293	1.078	1.685	5	589	63.5	4.68
A2ACH6	Delta-sarcoglycan OS=Mus musculus GN=Sgcd PE=1 SV=1 - [A2ACH6_MOUSE]	19.47	28.13	2	4	4	6	142000000	1.963	1.402	1.682	3	192	21.7	9.48
D3YW48	Calpain small subunit 1 (Fragment) OS=Mus musculus GN=Capns1 PE=1 SV=1 - [D3YW48_MOUSE]	35.03	37.34	3	3	3	10	50100000	2.238	1.106	1.672	2	241	25.3	5.6
P26231	Catenin alpha-1 OS=Mus musculus GN=Ctnna1 PE=1 SV=1 - [CTNA1_MOUSE]	20.99	6.95	1	3	3	7	12500000	1.13	2.209	1.669	2	906	100	6.23
Q9QXB9	Developmentally-regulated GTP-binding protein 2 OS=Mus musculus GN=Drg2 PE=1 SV=1 - [DRG2_MOUSE]	27.64	12.09	1	3	3	9	31600000	2.413	0.919	1.666	3	364	40.7	8.88
Q8BGD9	Eukaryotic translation initiation factor 4B OS=Mus musculus GN=Eif4b PE=1 SV=1 - [IF4B_MOUSE]	18.48	11.46	1	5	5	6	32000000	1.512	1.819	1.666	4	611	68.8	5.67
P26645	Myristoylated alanine-rich C-kinase substrate OS=Mus musculus GN=Marcks PE=1 SV=2 - [MARCS_MOUSE]	550.79	72.17	1	18	18	158	8460000000	0.755	2.575	1.665	41	309	29.6	4.34
F8WHM5	Golgi apparatus protein 1 (Fragment) OS=Mus musculus GN=Glg1 PE=1 SV=1 - [F8WHM5_MOUSE]	21.48	4.99	3	4	4	7	73500000	1.462	1.858	1.66	5	1163	132.3	6.93
O55131	Septin-7 OS=Mus musculus GN=Sept7 PE=1 SV=1 - [SEPT7_MOUSE]	24.61	15.6	3	4	5	8	53500000	1.575	1.733	1.654	4	436	50.5	8.57
P32067	Lupus La protein homolog OS=Mus musculus GN=Ssb PE=1 SV=1 - [LA_MOUSE]	12.21	10.36	2	4	4	4	20400000	2.314	0.982	1.648	2	415	47.7	9.77
A0A0G2JG10	Pre-mRNA-splicing factor ATP-dependent RNA helicase DHX15 OS=Mus musculus GN=Dhx15 PE=1 SV=1 - [A0A0G2JG10_MOUSE]	11.9	7.24	4	4	4	5	62500000	1.19	2.105	1.648	4	608	68.5	6.8
Q9DBS1	Transmembrane protein 43 OS=Mus musculus GN=Tmem43 PE=1 SV=1 - [TMM43_MOUSE]	38	24.25	1	5	5	11	212000000	1.173	2.114	1.644	5	400	44.8	7.36
P08752	Guanine nucleotide-binding protein G(i) subunit alpha-2 OS=Mus musculus GN=Gnai2 PE=1 SV=5 - [GNAI2_MOUSE]	53.27	27.04	3	5	7	16	714000000	1.024	2.25	1.637	6	355	40.5	5.45
P46664	Adenylosuccinate synthetase isozyme 2 OS=Mus musculus GN=Adss PE=1 SV=2 - [PURA2_MOUSE]	39.51	19.96	1	6	6	16	100000000	0.967	2.277	1.622	7	456	50	6.38
P60229	Eukaryotic translation initiation factor 3 subunit E OS=Mus musculus GN=Eif3e PE=1 SV=1 - [EIF3E_MOUSE]	24.11	17.75	1	5	5	9	142000000	2.172	1.058	1.615	4	445	52.2	6.04
Q3THK7	GMP synthase [glutamine-hydrolyzing] OS=Mus musculus GN=Gmps PE=1 SV=2 - [GUAA_MOUSE]	8.71	8.08	1	3	3	4	34900000	1.503	1.708	1.605	2	693	76.7	6.73
Q80ZX0	Protein Sec24b OS=Mus musculus GN=Sec24b PE=1 SV=1 - [Q80ZX0_MOUSE]	51.28	14.87	3	7	7	17	88700000	1.904	1.304	1.604	7	1251	135.5	6.96
Q80X90	Filamin-B OS=Mus musculus GN=Flnb PE=1 SV=3 - [FLNB_MOUSE]	249.19	24.79	1	35	38	91	429000000	1.797	1.409	1.603	29	2602	277.7	5.71
Q91V12	Cytosolic acyl coenzyme A thioester hydrolase OS=Mus musculus GN=Acot7 PE=1 SV=2 - [BACH_MOUSE]	13.34	8.92	2	3	3	5	47600000	2.335	0.852	1.593	3	381	42.5	8.68
P25206	DNA replication licensing factor MCM3 OS=Mus musculus GN=Mcm3 PE=1 SV=2 - [MCM3_MOUSE]	71.78	22.54	1	9	9	22	69600000	2.232	0.949	1.591	8	812	91.5	5.55
Q60865	Caprin-1 OS=Mus musculus GN=Caprin1 PE=1 SV=2 - [CAPR1_MOUSE]	48.07	21.5	1	7	7	18	120000000	1.817	1.361	1.589	4	707	78.1	5.25
Q9EPL8	Importin-7 OS=Mus musculus GN=Ipo7 PE=1 SV=2 - [IPO7_MOUSE]	16.59	5.01	1	4	4	6	65800000	1.531	1.636	1.584	3	1038	119.4	4.82
Q8BP47	Asparagine--tRNA ligase, cytoplasmic OS=Mus musculus GN=Nars PE=1 SV=2 - [SYNC_MOUSE]	8.29	6.62	1	3	3	3	62600000	1.76	1.392	1.576	2	559	64.2	5.86
Q60854	Serpin B6 OS=Mus musculus GN=Serpinb6 PE=1 SV=1 - [SPB6_MOUSE]	44.54	34.13	10	7	7	14	55800000	1.675	1.47	1.573	3	378	42.6	5.74
E9Q986	Catenin delta-1 OS=Mus musculus GN=Ctnnd1 PE=1 SV=1 - [E9Q986_MOUSE]	32.48	15.78	17	8	8	15	83000000	1.105	2.033	1.569	7	830	92.4	7.15
Q3TWW8	Serine/arginine-rich splicing factor 6 OS=Mus musculus GN=Srsf6 PE=1 SV=1 - [SRSF6_MOUSE]	13.52	15.63	2	4	5	6	342000000	1.862	1.274	1.568	3	339	39	11.46
P70452	Syntaxin-4 OS=Mus musculus GN=Stx4 PE=1 SV=1 - [STX4_MOUSE]	15.15	20.81	1	4	4	5	86800000	1.211	1.898	1.554	4	298	34.1	6.14
P60670	Nuclear protein localization protein 4 homolog OS=Mus musculus GN=Nploc4 PE=1 SV=3 - [NPL4_MOUSE]	23.49	10.53	1	3	3	7	33800000	1.795	1.313	1.554	1	608	68	6.46
E9Q1P8	Interferon regulatory factor 2-binding protein 2 OS=Mus musculus GN=Irf2bp2 PE=1 SV=1 - [I2BP2_MOUSE]	26.66	20.18	1	5	5	8	244000000	1.722	1.378	1.55	4	570	59.3	8.69
Q8BMD8	Calcium-binding mitochondrial carrier protein SCaMC-1 OS=Mus musculus GN=Slc25a24 PE=1 SV=1 - [SCMC1_MOUSE]	12.43	12.21	1	3	3	4	27100000	0.588	2.499	1.543	1	475	52.9	7.43
Q9D0I9	Arginine--tRNA ligase, cytoplasmic OS=Mus musculus GN=Rars PE=1 SV=2 - [SYRC_MOUSE]	25.92	14.24	1	7	7	9	65500000	1.472	1.605	1.539	6	660	75.6	7.55
Q64737	Trifunctional purine biosynthetic protein adenosine-3 OS=Mus musculus GN=Gart PE=1 SV=3 - [PUR2_MOUSE]	4.82	5.35	1	3	3	3	14000000	1.12	1.958	1.539	3	1010	107.4	6.68
Q5SS83	Flotillin 2, isoform CRA_a OS=Mus musculus GN=Flot2 PE=1 SV=1 - [Q5SS83_MOUSE]	14.3	15.42	2	5	5	5	36100000	2.385	0.681	1.533	3	428	47.1	5.25
B1AXY5	Beta-1,4-galactosyltransferase 1 OS=Mus musculus GN=B4galt1 PE=1 SV=1 - [B1AXY5_MOUSE]	27.81	16.18	2	4	4	9	76900000	1.368	1.698	1.533	5	346	37.7	8.98
Q8BG67	Protein EFR3 homolog A OS=Mus musculus GN=Efr3a PE=1 SV=1 - [EFR3A_MOUSE]	25.44	12.33	1	6	6	9	87800000	1.32	1.745	1.532	5	819	92.6	6.83
Q9WV92	Band 4.1-like protein 3 OS=Mus musculus GN=Epb41l3 PE=1 SV=1 - [E41L3_MOUSE]	34.44	9.47	1	5	5	12	63200000	0.82	2.241	1.53	5	929	103.3	5.31
Q00612	Glucose-6-phosphate 1-dehydrogenase X OS=Mus musculus GN=G6pdx PE=1 SV=3 - [G6PD1_MOUSE]	23.13	10.49	2	4	4	7	94700000	0.976	2.073	1.524	4	515	59.2	6.49
A1L3P4	Sodium/hydrogen exchanger OS=Mus musculus GN=Slc9a6 PE=1 SV=1 - [A1L3P4_MOUSE]	20.51	7.41	2	3	3	7	61500000	1.531	1.509	1.52	1	702	77.9	6.37
F6VQ81	Tumor protein D54 (Fragment) OS=Mus musculus GN=Tpd52l2 PE=1 SV=1 - [F6VQ81_MOUSE]	19.84	32.3	7	4	4	8	112000000	0.654	2.371	1.513	2	161	17.7	8.19
Q9D8S3	ADP-ribosylation factor GTPase-activating protein 3 OS=Mus musculus GN=Arfgap3 PE=1 SV=2 - [ARFG3_MOUSE]	12.69	7.84	2	3	3	4	33100000	1.401	1.608	1.505	2	523	57.4	8.47
P19096	Fatty acid synthase OS=Mus musculus GN=Fasn PE=1 SV=2 - [FAS_MOUSE]	118.16	14.9	1	25	25	40	174000000	1.484	1.523	1.503	18	2504	272.3	6.58
Q5NCB5	Immunity-related GTPase family M protein 1 (Fragment) OS=Mus musculus GN=Irgm1 PE=1 SV=1 - [Q5NCB5_MOUSE]	9.73	22.92	2	4	4	5	69800000	1.077	1.923	1.5	2	288	32.3	6.42
Q3TQP6	Malic enzyme OS=Mus musculus GN=Me1 PE=1 SV=1 - [Q3TQP6_MOUSE]	20.78	14.86	2	4	4	7	21600000	1.406	1.588	1.497	4	552	61.4	6.48
Q6A0A9	Constitutive coactivator of PPAR-gamma-like protein 1 OS=Mus musculus GN=FAM120A PE=1 SV=2 - [F120A_MOUSE]	8.56	5.4	1	3	3	3	25300000	1.463	1.524	1.494	3	1112	121.6	8.92
Q922J9	Fatty acyl-CoA reductase 1 OS=Mus musculus GN=Far1 PE=1 SV=1 - [FACR1_MOUSE]	22.49	7.57	3	3	3	7	45400000	1.953	1.032	1.493	3	515	59.4	9.19
P97315	Cysteine and glycine-rich protein 1 OS=Mus musculus GN=Csrp1 PE=1 SV=3 - [CSRP1_MOUSE]	7.95	19.17	1	3	3	3	193000000	1.629	1.33	1.48	2	193	20.6	8.57
A0A0H2UH17	Ubiquitin associated protein 2-like, isoform CRA_b OS=Mus musculus GN=Ubap2l PE=1 SV=1 - [A0A0H2UH17_MOUSE]	23.25	6.41	3	4	4	8	60400000	1.369	1.582	1.476	3	983	103.9	6.98
Q6NS46	Protein RRP5 homolog OS=Mus musculus GN=Pdcd11 PE=1 SV=2 - [RRP5_MOUSE]	20.27	4.35	1	6	6	8	29600000	1.557	1.384	1.47	3	1862	207.6	8.75
Q9CZ30	Obg-like ATPase 1 OS=Mus musculus GN=Ola1 PE=1 SV=1 - [OLA1_MOUSE]	15.29	17.93	2	5	5	6	46600000	1.109	1.831	1.47	3	396	44.7	7.81
Q9QXS1	Plectin OS=Mus musculus GN=Plec PE=1 SV=3 - [PLEC_MOUSE]	217.39	12.21	8	38	38	71	242000000	1.865	1.046	1.455	33	4691	533.9	5.96
P07742	Ribonucleoside-diphosphate reductase large subunit OS=Mus musculus GN=Rrm1 PE=1 SV=2 - [RIR1_MOUSE]	42.04	14.65	1	6	6	16	46900000	1.722	1.159	1.441	4	792	90.2	6.7
P10107	Annexin A1 OS=Mus musculus GN=Anxa1 PE=1 SV=2 - [ANXA1_MOUSE]	162.99	47.98	1	13	13	51	3010000000	1.596	1.283	1.44	14	346	38.7	7.37
Q8BU30	Isoleucine--tRNA ligase, cytoplasmic OS=Mus musculus GN=Iars PE=1 SV=2 - [SYIC_MOUSE]	17.54	5.71	1	5	5	6	56700000	1.576	1.3	1.438	5	1262	144.2	6.55
Q920E5	Farnesyl pyrophosphate synthase OS=Mus musculus GN=Fdps PE=1 SV=1 - [FPPS_MOUSE]	39.87	23.23	5	5	5	17	206000000	1.662	1.212	1.437	7	353	40.6	5.66
Q8BXZ1	Protein disulfide-isomerase TMX3 OS=Mus musculus GN=Tmx3 PE=1 SV=2 - [TMX3_MOUSE]	50.29	20.61	1	5	5	16	60000000	1.308	1.551	1.43	3	456	51.8	5.16
Q9JMH6	Thioredoxin reductase 1, cytoplasmic OS=Mus musculus GN=Txnrd1 PE=1 SV=3 - [TRXR1_MOUSE]	33.5	16.15	1	5	5	13	50400000	2.033	0.805	1.419	3	613	67	7.44
Q8BJS4	SUN domain-containing protein 2 OS=Mus musculus GN=Sun2 PE=1 SV=3 - [SUN2_MOUSE]	55.47	19.15	2	7	7	21	146000000	1.171	1.621	1.396	8	731	81.6	7.02
P70280	Vesicle-associated membrane protein 7 OS=Mus musculus GN=Vamp7 PE=1 SV=1 - [VAMP7_MOUSE]	17.61	22.73	1	4	4	7	59900000	1.637	1.144	1.39	3	220	25	8.6
P61750	ADP-ribosylation factor 4 OS=Mus musculus GN=Arf4 PE=1 SV=2 - [ARF4_MOUSE]	120.28	51.11	3	3	7	41	3130000000	1.396	1.373	1.384	2	180	20.4	7.14
A0A0A0MQM0	Eukaryotic translation initiation factor 5A (Fragment) OS=Mus musculus GN=Eif5a PE=1 SV=1 - [A0A0A0MQM0_MOUSE]	55.35	40.94	4	5	5	19	167000000	1.541	1.227	1.384	9	149	16.3	5
Q9WVA4	Transgelin-2 OS=Mus musculus GN=Tagln2 PE=1 SV=4 - [TAGL2_MOUSE]	44.34	41.71	1	6	6	14	366000000	1.237	1.519	1.378	6	199	22.4	8.24
E9Q855	Secretory carrier-associated membrane protein 3 OS=Mus musculus GN=Scamp3 PE=1 SV=1 - [E9Q855_MOUSE]	25.49	29.84	3	4	4	8	215000000	1.144	1.608	1.376	5	315	34.5	8.16
Q9D0F9	Phosphoglucomutase-1 OS=Mus musculus GN=Pgm1 PE=1 SV=4 - [PGM1_MOUSE]	50.11	26.87	2	11	11	20	108000000	1.322	1.426	1.374	5	562	61.4	6.57
E9Q616	Protein Ahnak OS=Mus musculus GN=Ahnak PE=1 SV=1 - [E9Q616_MOUSE]	290.58	26.01	1	59	60	106	567000000	1.217	1.531	1.374	50	5656	603.9	6.3
Q5Y5T1	Probable palmitoyltransferase ZDHHC20 OS=Mus musculus GN=Zdhhc20 PE=1 SV=1 - [ZDH20_MOUSE]	33.61	17.89	1	4	4	11	288000000	1.599	1.148	1.373	3	380	43.9	8.25
Q9CZD3	Glycine--tRNA ligase OS=Mus musculus GN=Gars PE=1 SV=1 - [SYG_MOUSE]	39.46	14.13	1	7	7	16	197000000	1.083	1.658	1.37	7	729	81.8	6.65
E9QKZ2	Importin-9 OS=Mus musculus GN=Ipo9 PE=1 SV=1 - [E9QKZ2_MOUSE]	48.94	11.54	3	7	7	16	85500000	1.204	1.535	1.37	8	1040	115.9	4.82
Q6PB93	Polypeptide N-acetylgalactosaminyltransferase 2 OS=Mus musculus GN=Galnt2 PE=1 SV=1 - [GALT2_MOUSE]	27.64	10	1	3	3	9	116000000	1.689	1.048	1.368	1	570	64.5	8.53
Q3V3R1	Monofunctional C1-tetrahydrofolate synthase, mitochondrial OS=Mus musculus GN=Mthfd1l PE=1 SV=2 - [C1TM_MOUSE]	38.57	11.46	1	6	6	13	56500000	1.258	1.479	1.368	4	977	105.7	7.02
Q8VDD5	Myosin-9 OS=Mus musculus GN=Myh9 PE=1 SV=4 - [MYH9_MOUSE]	365.94	28.72	3	36	43	132	705000000	1.46	1.275	1.367	35	1960	226.2	5.66
Q61696	Heat shock 70 kDa protein 1A OS=Mus musculus GN=Hspa1a PE=1 SV=2 - [HS71A_MOUSE]	51.24	14.82	2	3	6	22	1120000000	1.381	1.347	1.364	1	641	70	5.72
Q8BMJ2	Leucine--tRNA ligase, cytoplasmic OS=Mus musculus GN=Lars PE=1 SV=2 - [SYLC_MOUSE]	17.45	8.15	1	6	6	7	30900000	1.487	1.231	1.359	4	1178	134.1	7.05
Q9CWJ9	Bifunctional purine biosynthesis protein PURH OS=Mus musculus GN=Atic PE=1 SV=2 - [PUR9_MOUSE]	30.23	16.39	1	6	6	11	89800000	1.567	1.142	1.354	6	592	64.2	6.76
Q9WUM4	Coronin-1C OS=Mus musculus GN=Coro1c PE=1 SV=2 - [COR1C_MOUSE]	13.97	13.71	1	3	3	4	82400000	1.419	1.271	1.345	2	474	53.1	7.08
P26041	Moesin OS=Mus musculus GN=Msn PE=1 SV=3 - [MOES_MOUSE]	73.35	24.78	2	6	10	28	258000000	1.602	1.087	1.344	3	577	67.7	6.6
Q91XV3	Brain acid soluble protein 1 OS=Mus musculus GN=Basp1 PE=1 SV=3 - [BASP1_MOUSE]	227.58	70.8	1	11	11	67	2250000000	1.324	1.357	1.341	13	226	22.1	4.51
Q8K310	Matrin-3 OS=Mus musculus GN=Matr3 PE=1 SV=1 - [MATR3_MOUSE]	64.11	13.71	5	7	7	21	365000000	1.374	1.304	1.339	10	846	94.6	6.25
P35235	Tyrosine-protein phosphatase non-receptor type 11 OS=Mus musculus GN=Ptpn11 PE=1 SV=2 - [PTN11_MOUSE]	18.95	9.21	1	3	3	8	8850000	0.986	1.692	1.339	2	597	68.4	7.3
P62965	Cellular retinoic acid-binding protein 1 OS=Mus musculus GN=Crabp1 PE=1 SV=2 - [RABP1_MOUSE]	16.39	20.44	1	3	3	5	147000000	0.992	1.683	1.338	3	137	15.6	5.38
Q76MZ3	Serine/threonine-protein phosphatase 2A 65 kDa regulatory subunit A alpha isoform OS=Mus musculus GN=Ppp2r1a PE=1 SV=3 - [2AAA_MOUSE]	18.35	13.41	2	5	5	7	37400000	1.51	1.164	1.337	4	589	65.3	5.11
Q5SWU9	Acetyl-CoA carboxylase 1 OS=Mus musculus GN=Acaca PE=1 SV=1 - [ACACA_MOUSE]	415.62	38.12	6	50	61	140	2460000000	1.771	0.902	1.336	49	2345	265.1	6.39
F8WJK8	Hsc70-interacting protein OS=Mus musculus GN=St13 PE=1 SV=1 - [F8WJK8_MOUSE]	25.9	13.81	3	5	5	9	165000000	1.535	1.133	1.334	5	362	40.5	5.3
P31230	Aminoacyl tRNA synthase complex-interacting multifunctional protein 1 OS=Mus musculus GN=Aimp1 PE=1 SV=2 - [AIMP1_MOUSE]	22.85	15.48	2	3	3	7	130000000	1.471	1.195	1.333	4	310	34	8.35
P37040	NADPH--cytochrome P450 reductase OS=Mus musculus GN=Por PE=1 SV=2 - [NCPR_MOUSE]	25.17	15.63	4	5	5	8	16900000	1.531	1.113	1.322	4	678	77	5.53
Q9QUR6	Prolyl endopeptidase OS=Mus musculus GN=Prep PE=1 SV=1 - [PPCE_MOUSE]	79.8	23.94	1	11	11	22	490000000	1.336	1.308	1.322	10	710	80.7	5.73
Q61166	Microtubule-associated protein RP/EB family member 1 OS=Mus musculus GN=Mapre1 PE=1 SV=3 - [MARE1_MOUSE]	20.29	22.01	1	4	4	7	247000000	1.18	1.458	1.319	3	268	30	5.22
Q8BFW7	Lipoma-preferred partner homolog OS=Mus musculus GN=Lpp PE=1 SV=1 - [LPP_MOUSE]	38.23	24.47	1	7	7	17	134000000	1.289	1.346	1.318	7	613	65.8	7.37
Q9Z0N1	Eukaryotic translation initiation factor 2 subunit 3, X-linked OS=Mus musculus GN=Eif2s3x PE=1 SV=2 - [IF2G_MOUSE]	33.29	19.07	3	5	5	14	103000000	1.387	1.239	1.313	5	472	51	8.4
Q64010	Adapter molecule crk OS=Mus musculus GN=Crk PE=1 SV=1 - [CRK_MOUSE]	57.7	35.53	4	6	6	19	224000000	1.275	1.351	1.313	5	304	33.8	5.55
P42669	Transcriptional activator protein Pur-alpha OS=Mus musculus GN=Pura PE=1 SV=1 - [PURA_MOUSE]	17.92	24.3	1	3	3	7	20200000	1.318	1.305	1.312	4	321	34.9	6.44
O55029	Coatomer subunit beta' OS=Mus musculus GN=Copb2 PE=1 SV=2 - [COPB2_MOUSE]	19.19	7.4	1	5	5	7	139000000	1.274	1.343	1.309	4	905	102.4	5.3
Q60864	Stress-induced-phosphoprotein 1 OS=Mus musculus GN=Stip1 PE=1 SV=1 - [STIP1_MOUSE]	34.41	14.73	1	8	8	14	161000000	1.689	0.921	1.305	5	543	62.5	6.8
P30416	Peptidyl-prolyl cis-trans isomerase FKBP4 OS=Mus musculus GN=Fkbp4 PE=1 SV=5 - [FKBP4_MOUSE]	22.04	13.97	1	5	5	8	123000000	1.169	1.441	1.305	4	458	51.5	5.72
P09411	Phosphoglycerate kinase 1 OS=Mus musculus GN=Pgk1 PE=1 SV=4 - [PGK1_MOUSE]	89.91	49.64	3	14	14	32	2160000000	1.358	1.248	1.303	11	417	44.5	7.9
Q3TUE1	Far upstream element-binding protein 1 OS=Mus musculus GN=Fubp1 PE=1 SV=1 - [Q3TUE1_MOUSE]	28.08	12.46	7	4	5	11	137000000	1.672	0.932	1.302	3	642	67.4	7.61
Q7TQ95	Protein lunapark OS=Mus musculus GN=Lnp PE=1 SV=1 - [LNP_MOUSE]	42.98	18.82	2	4	4	15	41000000	1.423	1.174	1.299	5	425	47.5	5.27
A2BGG7	Nuclease-sensitive element-binding protein 1 (Fragment) OS=Mus musculus GN=Ybx1 PE=1 SV=1 - [A2BGG7_MOUSE]	49.44	45.79	2	4	4	20	134000000	1.511	1.084	1.297	3	214	24.7	10.1
Q9R0E2	Procollagen-lysine,2-oxoglutarate 5-dioxygenase 1 OS=Mus musculus GN=Plod1 PE=1 SV=1 - [PLOD1_MOUSE]	32.63	19.37	2	9	9	14	113000000	0.897	1.697	1.297	5	728	83.5	6.54
Q01721	Growth arrest-specific protein 1 OS=Mus musculus GN=Gas1 PE=2 SV=2 - [GAS1_MOUSE]	22.6	20.41	2	3	3	6	343000000	0.971	1.621	1.296	3	343	35.7	6.04
P60766	Cell division control protein 42 homolog OS=Mus musculus GN=Cdc42 PE=1 SV=2 - [CDC42_MOUSE]	30.89	19.9	1	3	3	10	35500000	1.331	1.261	1.296	4	191	21.2	6.55
Q8BKC5	Importin-5 OS=Mus musculus GN=Ipo5 PE=1 SV=3 - [IPO5_MOUSE]	69.83	10.12	1	6	6	25	65700000	0.999	1.591	1.295	5	1097	123.5	4.93
P07356	Annexin A2 OS=Mus musculus GN=Anxa2 PE=1 SV=2 - [ANXA2_MOUSE]	92.21	41.3	4	12	12	27	770000000	1.162	1.422	1.292	12	339	38.7	7.69
Q9DBX5	Phospholipase A2 OS=Mus musculus GN=Pla2g4a PE=1 SV=1 - [Q9DBX5_MOUSE]	38.77	18.11	2	8	8	15	54300000	1.498	1.083	1.291	5	740	84.2	5.43
Q8CCM0	Calcium/calmodulin-dependent protein kinase type II subunit delta OS=Mus musculus GN=Camk2d PE=1 SV=1 - [Q8CCM0_MOUSE]	21.32	16.07	18	4	4	7	39800000	0.942	1.634	1.288	2	361	40.7	7.78
Q6PGH2	Hematological and neurological expressed 1-like protein OS=Mus musculus GN=Hn1l PE=1 SV=1 - [HN1L_MOUSE]	18.13	35.79	1	4	4	6	117000000	1.03	1.542	1.286	3	190	20	8.62
Q8VHE0	Translocation protein SEC63 homolog OS=Mus musculus GN=Sec63 PE=1 SV=4 - [SEC63_MOUSE]	20.89	7.24	1	3	3	7	19400000	1.816	0.744	1.28	1	760	87.8	5.38
P57780	Alpha-actinin-4 OS=Mus musculus GN=Actn4 PE=1 SV=1 - [ACTN4_MOUSE]	109.14	29.28	5	11	18	38	529000000	1.251	1.306	1.278	12	912	104.9	5.41
Q9ESU7	Amino acid transporter OS=Mus musculus GN=Slc1a5 PE=1 SV=1 - [Q9ESU7_MOUSE]	65.69	18.56	2	7	7	20	472000000	0.941	1.615	1.278	6	555	58.4	7.12
Q8C0L0	Thioredoxin-related transmembrane protein 4 OS=Mus musculus GN=Tmx4 PE=1 SV=2 - [TMX4_MOUSE]	22.16	16.12	2	4	4	8	86800000	0.683	1.87	1.277	4	335	37.1	4.37
Q8K4Q8	Collectin-12 OS=Mus musculus GN=Colec12 PE=1 SV=1 - [COL12_MOUSE]	10.52	6.87	1	3	3	5	69100000	1.075	1.477	1.276	2	742	81.3	5.49
O35646	Calpain-6 OS=Mus musculus GN=Capn6 PE=1 SV=2 - [CAN6_MOUSE]	16.22	12.64	1	6	6	7	252000000	0.994	1.553	1.274	4	641	74.5	7.17
Q6GU68	Immunoglobulin superfamily containing leucine-rich repeat protein OS=Mus musculus GN=Islr PE=1 SV=1 - [ISLR_MOUSE]	7.16	8.18	1	3	3	4	103000000	0.484	2.061	1.272	3	428	45.6	5.38
Q99P72	Reticulon-4 OS=Mus musculus GN=Rtn4 PE=1 SV=2 - [RTN4_MOUSE]	60.17	17.64	3	9	9	20	308000000	1.099	1.423	1.261	9	1162	126.5	4.54
Q99LB4	Capping protein (Actin filament), gelsolin-like OS=Mus musculus GN=Capg PE=1 SV=1 - [Q99LB4_MOUSE]	53.66	28.08	3	6	6	20	915000000	1.474	1.047	1.261	6	349	38.7	6.95
Q9CQ65	S-methyl-5'-thioadenosine phosphorylase OS=Mus musculus GN=Mtap PE=1 SV=1 - [MTAP_MOUSE]	53.76	35.69	1	6	6	16	449000000	0.894	1.627	1.26	8	283	31	7.14
E9Q390	Myoferlin OS=Mus musculus GN=Myof PE=1 SV=2 - [E9Q390_MOUSE]	137.8	16.16	2	24	25	51	344000000	1.432	1.089	1.26	24	2048	233.2	6.23
P97807	Fumarate hydratase, mitochondrial OS=Mus musculus GN=Fh PE=1 SV=3 - [FUMH_MOUSE]	68.46	24.26	1	6	6	25	106000000	0.886	1.63	1.258	5	507	54.3	9.04
E9Q8K8	Zinc finger CCCH domain-containing protein 4 OS=Mus musculus GN=Zc3h4 PE=1 SV=1 - [E9Q8K8_MOUSE]	11.8	5.9	2	3	3	4	30400000	0.985	1.524	1.254	1	1255	135.9	6.35
Q9WUH1	Transmembrane protein 115 OS=Mus musculus GN=Tmem115 PE=1 SV=1 - [TM115_MOUSE]	19.73	16	1	3	3	6	99400000	0.94	1.567	1.253	1	350	38.1	7.5
Q99J93	Interferon-induced transmembrane protein 2 OS=Mus musculus GN=Ifitm2 PE=1 SV=1 - [IFM2_MOUSE]	55.76	40.28	1	4	4	14	779000000	1.198	1.309	1.253	4	144	15.7	7.3
Q9DC51	Guanine nucleotide-binding protein G(k) subunit alpha OS=Mus musculus GN=Gnai3 PE=1 SV=3 - [GNAI3_MOUSE]	23.54	26.55	2	4	6	8	613000000	1.125	1.377	1.251	1	354	40.5	5.69
Q60605	Myosin light polypeptide 6 OS=Mus musculus GN=Myl6 PE=1 SV=3 - [MYL6_MOUSE]	81.07	70.2	1	8	8	26	1000000000	1.334	1.163	1.249	7	151	16.9	4.65
Q2TBE6	Phosphatidylinositol 4-kinase type 2-alpha OS=Mus musculus GN=Pi4k2a PE=1 SV=1 - [P4K2A_MOUSE]	54.87	32.36	1	11	11	23	262000000	1.015	1.481	1.248	8	479	54.2	8.05
Q61990	Poly(rC)-binding protein 2 OS=Mus musculus GN=Pcbp2 PE=1 SV=1 - [PCBP2_MOUSE]	46.86	30.66	3	4	5	15	327000000	1.344	1.133	1.238	4	362	38.2	6.79
P24547	Inosine-5'-monophosphate dehydrogenase 2 OS=Mus musculus GN=Impdh2 PE=1 SV=2 - [IMDH2_MOUSE]	65.36	26.46	3	10	10	23	544000000	1.315	1.158	1.237	11	514	55.8	7.28
Q9CYL5	Golgi-associated plant pathogenesis-related protein 1 OS=Mus musculus GN=Glipr2 PE=1 SV=3 - [GAPR1_MOUSE]	21.81	42.21	2	4	4	7	479000000	1.183	1.287	1.235	3	154	17.1	9.51
P35564	Calnexin OS=Mus musculus GN=Canx PE=1 SV=1 - [CALX_MOUSE]	67.86	13.87	1	7	7	20	1710000000	1.05	1.415	1.233	8	591	67.2	4.64
O70439	Syntaxin-7 OS=Mus musculus GN=Stx7 PE=1 SV=3 - [STX7_MOUSE]	18.59	21.46	2	4	4	6	281000000	1.413	1.046	1.229	3	261	29.8	5.78
Q9D8E6	60S ribosomal protein L4 OS=Mus musculus GN=Rpl4 PE=1 SV=3 - [RL4_MOUSE]	44.44	24.58	1	8	8	17	777000000	1.019	1.421	1.22	12	419	47.1	11
Q6ZQI3	Malectin OS=Mus musculus GN=Mlec PE=1 SV=2 - [MLEC_MOUSE]	37.51	25.09	1	6	6	11	547000000	1	1.439	1.22	6	291	32.3	6.05
P63028	Translationally-controlled tumor protein OS=Mus musculus GN=Tpt1 PE=1 SV=1 - [TCTP_MOUSE]	38.18	50	2	4	4	11	304000000	1.264	1.175	1.219	5	172	19.4	4.86
P62702	40S ribosomal protein S4, X isoform OS=Mus musculus GN=Rps4x PE=1 SV=2 - [RS4X_MOUSE]	19.34	23.57	2	5	5	8	308000000	1.083	1.355	1.219	5	263	29.6	10.15
P63158	High mobility group protein B1 OS=Mus musculus GN=Hmgb1 PE=1 SV=2 - [HMGB1_MOUSE]	31.95	37.21	3	5	5	10	419000000	1.242	1.194	1.218	5	215	24.9	5.74
P37804	Transgelin OS=Mus musculus GN=Tagln PE=1 SV=3 - [TAGL_MOUSE]	30.3	37.81	1	8	8	12	918000000	1.1	1.335	1.218	8	201	22.6	8.81
P47758	Signal recognition particle receptor subunit beta OS=Mus musculus GN=Srprb PE=1 SV=1 - [SRPRB_MOUSE]	22.43	23.42	2	4	4	6	89000000	1.503	0.932	1.217	1	269	29.6	9.28
P13020	Gelsolin OS=Mus musculus GN=Gsn PE=1 SV=3 - [GELS_MOUSE]	247.94	39.74	4	17	17	78	2020000000	0.989	1.442	1.216	23	780	85.9	6.18
P51660	Peroxisomal multifunctional enzyme type 2 OS=Mus musculus GN=Hsd17b4 PE=1 SV=3 - [DHB4_MOUSE]	40.72	14.83	1	7	7	15	70700000	1.242	1.186	1.214	5	735	79.4	8.57
Q60692	Proteasome subunit beta type-6 OS=Mus musculus GN=Psmb6 PE=1 SV=3 - [PSB6_MOUSE]	14.92	24.79	1	3	3	6	57600000	1.228	1.196	1.212	2	238	25.4	5.11
P54775	26S protease regulatory subunit 6B OS=Mus musculus GN=Psmc4 PE=1 SV=2 - [PRS6B_MOUSE]	15.92	16.75	1	3	3	6	6960000	1.238	1.181	1.21	2	418	47.4	5.21
Q8VDJ3	Vigilin OS=Mus musculus GN=Hdlbp PE=1 SV=1 - [VIGLN_MOUSE]	61.31	12.93	3	10	10	20	96300000	1.253	1.166	1.21	7	1268	141.7	6.87
Q6P5D8	Structural maintenance of chromosomes flexible hinge domain-containing protein 1 OS=Mus musculus GN=Smchd1 PE=1 SV=2 - [SMHD1_MOUSE]	13.88	3.04	1	4	4	7	35100000	1.456	0.958	1.207	4	2007	225.5	7.24
Q9WV32	Actin-related protein 2/3 complex subunit 1B OS=Mus musculus GN=Arpc1b PE=1 SV=4 - [ARC1B_MOUSE]	36.27	19.35	3	5	5	13	325000000	1.172	1.231	1.201	6	372	41	8.35
Q8VE37	Regulator of chromosome condensation OS=Mus musculus GN=Rcc1 PE=1 SV=1 - [RCC1_MOUSE]	24.03	17.58	2	3	3	6	71100000	1.612	0.785	1.198	2	421	44.9	8.1
P46935	E3 ubiquitin-protein ligase NEDD4 OS=Mus musculus GN=Nedd4 PE=1 SV=3 - [NEDD4_MOUSE]	263.48	40.7	4	21	23	88	1880000000	0.984	1.413	1.198	27	887	102.6	5.26
P47791	Glutathione reductase, mitochondrial OS=Mus musculus GN=Gsr PE=1 SV=3 - [GSHR_MOUSE]	8.88	12.4	1	3	3	3	65200000	0.948	1.448	1.198	2	500	53.6	7.99
Q3U2G2	Heat shock 70 kDa protein 4 OS=Mus musculus GN=Hspa4 PE=1 SV=1 - [Q3U2G2_MOUSE]	204.02	37.77	2	22	23	75	1800000000	1.333	1.056	1.195	25	842	94.1	5.21
E9Q5F6	Polyubiquitin-C (Fragment) OS=Mus musculus GN=Ubc PE=4 SV=1 - [E9Q5F6_MOUSE]	44.97	52.24	11	3	3	14	7940000000	1.276	1.107	1.192	6	201	22.6	7.4
Q8K0C4	Lanosterol 14-alpha demethylase OS=Mus musculus GN=Cyp51a1 PE=1 SV=1 - [CP51A_MOUSE]	29.44	14.31	1	6	6	11	117000000	1.264	1.117	1.19	5	503	56.7	8.41
P40124	Adenylyl cyclase-associated protein 1 OS=Mus musculus GN=Cap1 PE=1 SV=4 - [CAP1_MOUSE]	104.36	50.84	2	14	14	45	297000000	1.261	1.118	1.19	14	474	51.5	7.52
P01831	Thy-1 membrane glycoprotein OS=Mus musculus GN=Thy1 PE=1 SV=1 - [THY1_MOUSE]	37.87	31.48	1	4	4	12	1510000000	1.754	0.625	1.19	7	162	18.1	8.97
P62754	40S ribosomal protein S6 OS=Mus musculus GN=Rps6 PE=1 SV=1 - [RS6_MOUSE]	24.25	17.67	1	3	3	7	1250000000	1.476	0.9	1.188	3	249	28.7	10.84
Q9WTM5	RuvB-like 2 OS=Mus musculus GN=Ruvbl2 PE=1 SV=3 - [RUVB2_MOUSE]	11.3	9.72	1	3	3	4	10600000	1.344	1.031	1.187	2	463	51.1	5.64
Q9JJA4	Ribosome biogenesis protein WDR12 OS=Mus musculus GN=Wdr12 PE=1 SV=1 - [WDR12_MOUSE]	21.71	13.95	1	3	3	7	64200000	0.854	1.52	1.187	1	423	47.3	5.6
Q8CDN6	Thioredoxin-like protein 1 OS=Mus musculus GN=Txnl1 PE=1 SV=3 - [TXNL1_MOUSE]	97.72	49.13	1	10	10	42	561000000	1.284	1.087	1.186	10	289	32.2	4.96
P62852	40S ribosomal protein S25 OS=Mus musculus GN=Rps25 PE=1 SV=1 - [RS25_MOUSE]	9.56	16	1	3	3	6	235000000	1.106	1.265	1.185	4	125	13.7	10.11
Q3UEB3	Poly(U)-binding-splicing factor PUF60 OS=Mus musculus GN=Puf60 PE=1 SV=2 - [PUF60_MOUSE]	18.79	16.84	1	5	5	7	84300000	1.514	0.856	1.185	4	564	60.2	5.29
P14685	26S proteasome non-ATPase regulatory subunit 3 OS=Mus musculus GN=Psmd3 PE=1 SV=3 - [PSMD3_MOUSE]	53.28	28.11	2	11	11	17	290000000	1.448	0.92	1.184	8	530	60.7	8.44
P28656	Nucleosome assembly protein 1-like 1 OS=Mus musculus GN=Nap1l1 PE=1 SV=2 - [NP1L1_MOUSE]	40.34	27.62	2	7	8	15	538000000	1.266	1.102	1.184	6	391	45.3	4.46
D3Z0M9	MCG18410, isoform CRA_a OS=Mus musculus GN=Ddx23 PE=1 SV=1 - [D3Z0M9_MOUSE]	21.52	6.72	1	3	3	8	23200000	1.512	0.842	1.177	3	819	95.4	9.58
Q9JIK9	28S ribosomal protein S34, mitochondrial OS=Mus musculus GN=Mrps34 PE=1 SV=1 - [RT34_MOUSE]	16.02	17.43	1	4	4	7	20600000	1.463	0.891	1.177	3	218	25.8	10.43
D3YVW2	Golgi integral membrane protein 4 OS=Mus musculus GN=Golim4 PE=1 SV=1 - [D3YVW2_MOUSE]	55.93	16.98	3	7	7	19	227000000	1.476	0.876	1.176	7	683	79.9	4.86
P11499	Heat shock protein HSP 90-beta OS=Mus musculus GN=Hsp90ab1 PE=1 SV=3 - [HS90B_MOUSE]	268.85	44.75	5	18	29	97	5540000000	1.287	1.055	1.171	24	724	83.2	5.03
Q8BWY3	Eukaryotic peptide chain release factor subunit 1 OS=Mus musculus GN=Etf1 PE=1 SV=4 - [ERF1_MOUSE]	39.29	19.22	1	6	6	12	110000000	1.274	1.064	1.169	5	437	49	5.71
P70698	CTP synthase 1 OS=Mus musculus GN=Ctps1 PE=1 SV=2 - [PYRG1_MOUSE]	36.45	15.4	1	6	6	11	112000000	1.092	1.244	1.168	5	591	66.6	6.58
Q9DCN2	NADH-cytochrome b5 reductase 3 OS=Mus musculus GN=Cyb5r3 PE=1 SV=3 - [NB5R3_MOUSE]	98.73	43.85	3	11	11	35	2710000000	1.193	1.139	1.166	16	301	34.1	8.38
E9PZF0	Nucleoside diphosphate kinase OS=Mus musculus GN=Gm20390 PE=3 SV=1 - [E9PZF0_MOUSE]	39.17	45.69	5	7	7	16	809000000	1.155	1.176	1.166	8	267	30.2	8.72
Q8CI11	Guanine nucleotide-binding protein-like 3 OS=Mus musculus GN=Gnl3 PE=1 SV=2 - [GNL3_MOUSE]	13.25	8.36	1	3	3	4	34200000	1.479	0.848	1.164	4	538	60.7	9.11
E9PYI8	Ubiquitin carboxyl-terminal hydrolase 14 OS=Mus musculus GN=Usp14 PE=1 SV=1 - [E9PYI8_MOUSE]	18.19	15.07	2	4	4	6	82400000	1.262	1.057	1.159	4	458	52.3	5.66
Q91YT7	YTH domain-containing family protein 2 OS=Mus musculus GN=Ythdf2 PE=1 SV=1 - [YTHD2_MOUSE]	39.93	10.36	1	3	3	17	299000000	1.422	0.895	1.159	4	579	62.2	8.79
P52019	Squalene monooxygenase OS=Mus musculus GN=Sqle PE=2 SV=1 - [ERG1_MOUSE]	36.26	22.2	2	7	7	13	144000000	0.996	1.32	1.158	6	572	63.7	8.47
P05132	cAMP-dependent protein kinase catalytic subunit alpha OS=Mus musculus GN=Prkaca PE=1 SV=3 - [KAPCA_MOUSE]	43.92	20.51	1	4	6	21	343000000	1.337	0.977	1.157	4	351	40.5	8.79
P19324	Serpin H1 OS=Mus musculus GN=Serpinh1 PE=1 SV=3 - [SERPH_MOUSE]	68.16	47.72	1	14	14	28	2120000000	0.921	1.39	1.156	13	417	46.5	8.82
Q922R8	Protein disulfide-isomerase A6 OS=Mus musculus GN=Pdia6 PE=1 SV=3 - [PDIA6_MOUSE]	83.19	31.82	2	9	9	27	790000000	1.313	0.997	1.155	4	440	48.1	5.14
Q9WTI7	Unconventional myosin-Ic OS=Mus musculus GN=Myo1c PE=1 SV=2 - [MYO1C_MOUSE]	13.99	5.93	1	4	4	6	78300000	0.747	1.558	1.153	2	1063	121.9	9.35
P57759	Endoplasmic reticulum resident protein 29 OS=Mus musculus GN=Erp29 PE=1 SV=2 - [ERP29_MOUSE]	11.7	14.89	1	3	3	4	26800000	1.15	1.153	1.151	3	262	28.8	6.15
P62889	60S ribosomal protein L30 OS=Mus musculus GN=Rpl30 PE=1 SV=2 - [RL30_MOUSE]	14.18	34.78	1	3	3	5	23600000	1.144	1.157	1.151	1	115	12.8	9.63
E9QKL6	Interferon-activable protein 204 OS=Mus musculus GN=Ifi204 PE=1 SV=1 - [E9QKL6_MOUSE]	24.97	8.89	2	3	3	8	37700000	1.196	1.106	1.151	3	619	69.4	8.69
Q9Z1Z2	Serine-threonine kinase receptor-associated protein OS=Mus musculus GN=Strap PE=1 SV=2 - [STRAP_MOUSE]	33.54	26	1	5	5	13	119000000	1.261	1.039	1.15	5	350	38.4	5.12
D3Z7P3	Glutaminase kidney isoform, mitochondrial OS=Mus musculus GN=Gls PE=1 SV=1 - [GLSK_MOUSE]	37.05	12.61	2	4	4	19	68500000	1.524	0.776	1.15	2	674	73.9	7.99
Q9Z2X1	Heterogeneous nuclear ribonucleoprotein F OS=Mus musculus GN=Hnrnpf PE=1 SV=3 - [HNRPF_MOUSE]	133.64	43.37	3	8	10	43	1130000000	1.238	1.057	1.147	11	415	45.7	5.49
P35550	rRNA 2'-O-methyltransferase fibrillarin OS=Mus musculus GN=Fbl PE=1 SV=2 - [FBRL_MOUSE]	9.64	15.6	1	3	3	7	76200000	1.404	0.886	1.145	3	327	34.3	10.24
Q921M7	Protein FAM49B OS=Mus musculus GN=Fam49b PE=1 SV=1 - [FA49B_MOUSE]	32.38	18.21	1	4	4	14	59400000	1.159	1.13	1.144	3	324	36.8	6.06
P24369	Peptidyl-prolyl cis-trans isomerase B OS=Mus musculus GN=Ppib PE=1 SV=2 - [PPIB_MOUSE]	7.57	15.74	1	3	3	4	74900000	0.77	1.518	1.144	3	216	23.7	9.55
A0A0G2JDL9	MCG10748, isoform CRA_b OS=Mus musculus GN=Rap1a PE=1 SV=1 - [A0A0G2JDL9_MOUSE]	8.73	27.97	5	3	3	4	292000000	1.137	1.143	1.14	3	118	13.4	9.22
Q64727	Vinculin OS=Mus musculus GN=Vcl PE=1 SV=4 - [VINC_MOUSE]	66.17	16.23	1	11	11	22	153000000	1.21	1.067	1.139	10	1066	116.6	6
O09167	60S ribosomal protein L21 OS=Mus musculus GN=Rpl21 PE=1 SV=3 - [RL21_MOUSE]	33.91	27.5	2	4	4	11	346000000	1.195	1.081	1.138	5	160	18.6	10.49
P97855	Ras GTPase-activating protein-binding protein 1 OS=Mus musculus GN=G3bp1 PE=1 SV=1 - [G3BP1_MOUSE]	80.55	35.48	1	11	11	29	369000000	1.251	1.025	1.138	10	465	51.8	5.59
Q9ER00	Syntaxin-12 OS=Mus musculus GN=Stx12 PE=1 SV=1 - [STX12_MOUSE]	27.26	22.99	1	4	4	9	160000000	1.294	0.982	1.138	3	274	31.2	5.44
P62331	ADP-ribosylation factor 6 OS=Mus musculus GN=Arf6 PE=1 SV=2 - [ARF6_MOUSE]	23.57	38.86	1	5	5	10	509000000	1.158	1.11	1.134	7	175	20.1	8.95
P99024	Tubulin beta-5 chain OS=Mus musculus GN=Tubb5 PE=1 SV=1 - [TBB5_MOUSE]	420.4	69.82	3	4	23	132	9170000000	1.183	1.082	1.133	9	444	49.6	4.89
A0A0N4SV15	E3 ubiquitin-protein ligase KCMF1 OS=Mus musculus GN=Kcmf1 PE=1 SV=1 - [A0A0N4SV15_MOUSE]	56.4	32.42	2	4	4	19	88300000	1.146	1.113	1.13	3	330	36	5.31
O35639	Annexin A3 OS=Mus musculus GN=Anxa3 PE=1 SV=4 - [ANXA3_MOUSE]	26.6	19.2	4	5	5	10	74700000	1.117	1.14	1.128	4	323	36.4	5.76
A0A0G2JFV3	Adhesion G protein-coupled receptor L2 OS=Mus musculus GN=Adgrl2 PE=1 SV=1 - [A0A0G2JFV3_MOUSE]	18.91	7.61	10	4	4	11	40700000	0.415	1.841	1.128	3	1341	150.9	6.38
P20152	Vimentin OS=Mus musculus GN=Vim PE=1 SV=3 - [VIME_MOUSE]	641.84	63.95	7	29	29	224	18800000000	1.042	1.213	1.128	62	466	53.7	5.12
O35682	Myeloid-associated differentiation marker OS=Mus musculus GN=Myadm PE=1 SV=2 - [MYADM_MOUSE]	52.86	14.06	2	3	3	16	731000000	1.153	1.089	1.121	6	320	35.3	8.31
Q922Q8	Leucine-rich repeat-containing protein 59 OS=Mus musculus GN=Lrrc59 PE=1 SV=1 - [LRC59_MOUSE]	14.64	14.98	1	4	4	7	207000000	1.276	0.961	1.118	2	307	34.9	9.52
P58252	Elongation factor 2 OS=Mus musculus GN=Eef2 PE=1 SV=2 - [EF2_MOUSE]	187.68	35.31	1	22	22	61	1090000000	1.325	0.912	1.118	25	858	95.3	6.83
Q8BKG3	Inactive tyrosine-protein kinase 7 OS=Mus musculus GN=Ptk7 PE=1 SV=1 - [PTK7_MOUSE]	74.07	21.56	1	15	15	28	404000000	0.81	1.423	1.116	15	1062	117.5	6.84
Q6ZWX6	Eukaryotic translation initiation factor 2 subunit 1 OS=Mus musculus GN=Eif2s1 PE=1 SV=3 - [IF2A_MOUSE]	31.98	27.3	1	6	6	10	189000000	1.264	0.968	1.116	6	315	36.1	5.08
P61982	14-3-3 protein gamma OS=Mus musculus GN=Ywhag PE=1 SV=2 - [1433G_MOUSE]	27.32	25.51	1	3	4	11	143000000	1.524	0.706	1.115	1	247	28.3	4.89
Q80WJ7	Protein LYRIC OS=Mus musculus GN=Mtdh PE=1 SV=1 - [LYRIC_MOUSE]	36.18	17.27	5	6	6	12	87400000	0.908	1.32	1.114	6	579	63.8	9.33
P63276	40S ribosomal protein S17 OS=Mus musculus GN=Rps17 PE=1 SV=2 - [RS17_MOUSE]	39.61	33.33	1	3	3	14	78500000	1.22	1.008	1.114	4	135	15.5	9.85
Q5SUR0	Phosphoribosylformylglycinamidine synthase OS=Mus musculus GN=Pfas PE=1 SV=1 - [PUR4_MOUSE]	11.78	5.61	1	4	4	6	35700000	1.24	0.987	1.114	2	1337	144.5	5.67
F7B5B5	Protein Hnrnpr OS=Mus musculus GN=Hnrnpr PE=1 SV=1 - [F7B5B5_MOUSE]	21.95	18.83	4	5	7	9	123000000	1.652	0.572	1.112	3	531	59.6	9.16
Q921M3	Splicing factor 3B subunit 3 OS=Mus musculus GN=Sf3b3 PE=1 SV=1 - [SF3B3_MOUSE]	58.55	13.56	1	12	12	25	170000000	1.396	0.828	1.112	11	1217	135.5	5.26
Q5SVG5	AP-1 complex subunit beta-1 OS=Mus musculus GN=Ap1b1 PE=1 SV=1 - [Q5SVG5_MOUSE]	16.64	8.84	3	3	5	7	16900000	1.602	0.619	1.11	2	916	101.1	5.22
P16110	Galectin-3 OS=Mus musculus GN=Lgals3 PE=1 SV=3 - [LEG3_MOUSE]	31.01	29.92	2	7	7	14	1370000000	1.268	0.951	1.11	5	264	27.5	8.38
Q8CAY6	Acetyl-CoA acetyltransferase, cytosolic OS=Mus musculus GN=Acat2 PE=1 SV=2 - [THIC_MOUSE]	21.66	22.42	4	4	4	8	364000000	1.027	1.192	1.109	2	397	41.3	7.5
Q9DBG5	Perilipin-3 OS=Mus musculus GN=Plin3 PE=1 SV=1 - [PLIN3_MOUSE]	72.2	26.77	1	6	6	28	108000000	0.919	1.299	1.109	5	437	47.2	5.62
P62962	Profilin-1 OS=Mus musculus GN=Pfn1 PE=1 SV=2 - [PROF1_MOUSE]	78.93	57.86	2	6	6	23	3980000000	1.085	1.13	1.107	7	140	14.9	8.28
A2AU62	RNA-binding protein Raly (Fragment) OS=Mus musculus GN=Raly PE=1 SV=1 - [A2AU62_MOUSE]	40.2	17.45	3	3	3	15	346000000	1.075	1.137	1.106	3	298	31.7	9.39
Q921F2	TAR DNA-binding protein 43 OS=Mus musculus GN=Tardbp PE=1 SV=1 - [TADBP_MOUSE]	59.43	38.65	16	7	7	25	406000000	1.158	1.051	1.104	6	414	44.5	6.7
Q9CQV8	14-3-3 protein beta/alpha OS=Mus musculus GN=Ywhab PE=1 SV=3 - [1433B_MOUSE]	43.95	30.08	2	4	5	19	138000000	1.239	0.967	1.103	3	246	28.1	4.83
P35979	60S ribosomal protein L12 OS=Mus musculus GN=Rpl12 PE=1 SV=2 - [RL12_MOUSE]	17	28.48	1	3	3	5	269000000	1.07	1.135	1.103	2	165	17.8	9.42
Q8JZK9	Hydroxymethylglutaryl-CoA synthase, cytoplasmic OS=Mus musculus GN=Hmgcs1 PE=1 SV=1 - [HMCS1_MOUSE]	55.23	21.35	1	7	7	18	199000000	1.181	1.023	1.102	5	520	57.5	5.99
P32020	Non-specific lipid-transfer protein OS=Mus musculus GN=Scp2 PE=1 SV=3 - [NLTP_MOUSE]	14.91	9.14	1	4	4	6	41700000	1.035	1.166	1.101	3	547	59.1	7.44
Q99K85	Phosphoserine aminotransferase OS=Mus musculus GN=Psat1 PE=1 SV=1 - [SERC_MOUSE]	53.75	30.54	3	9	9	18	933000000	1.056	1.145	1.1	8	370	40.4	8.03
P09405	Nucleolin OS=Mus musculus GN=Ncl PE=1 SV=2 - [NUCL_MOUSE]	132.2	31.97	1	17	17	41	1360000000	1.218	0.976	1.097	19	707	76.7	4.75
Q05816	Fatty acid-binding protein, epidermal OS=Mus musculus GN=Fabp5 PE=1 SV=3 - [FABP5_MOUSE]	11.41	25.19	1	3	3	5	211000000	0.729	1.462	1.095	2	135	15.1	6.54
Q3U1J4	DNA damage-binding protein 1 OS=Mus musculus GN=Ddb1 PE=1 SV=2 - [DDB1_MOUSE]	30.56	9.12	1	7	7	10	251000000	1.06	1.122	1.091	6	1140	126.8	5.26
P63038	60 kDa heat shock protein, mitochondrial OS=Mus musculus GN=Hspd1 PE=1 SV=1 - [CH60_MOUSE]	276.03	59.34	3	23	23	94	1070000000	1.282	0.898	1.09	25	573	60.9	6.18
P80317	T-complex protein 1 subunit zeta OS=Mus musculus GN=Cct6a PE=1 SV=3 - [TCPZ_MOUSE]	53.33	18.83	1	6	6	16	198000000	1.219	0.961	1.09	4	531	58	7.08
P10126	Elongation factor 1-alpha 1 OS=Mus musculus GN=Eef1a1 PE=1 SV=3 - [EF1A1_MOUSE]	205.78	43.51	4	12	12	70	6160000000	1.148	1.028	1.088	16	462	50.1	9.01
O35841	Apoptosis inhibitor 5 OS=Mus musculus GN=Api5 PE=1 SV=2 - [API5_MOUSE]	10.89	13.69	1	6	6	6	81300000	1.184	0.991	1.088	5	504	56.7	5.92
P17182	Alpha-enolase OS=Mus musculus GN=Eno1 PE=1 SV=3 - [ENOA_MOUSE]	242.62	52.3	10	11	13	76	3210000000	1.04	1.132	1.086	18	434	47.1	6.8
Q64521	Glycerol-3-phosphate dehydrogenase, mitochondrial OS=Mus musculus GN=Gpd2 PE=1 SV=2 - [GPDM_MOUSE]	22.21	14.31	2	5	5	9	9380000	0.708	1.463	1.086	2	727	80.9	6.61
H3BKN0	tRNA (cytosine(34)-C(5))-methyltransferase OS=Mus musculus GN=Nsun2 PE=1 SV=1 - [H3BKN0_MOUSE]	18.34	7.2	2	3	3	8	20500000	1.424	0.747	1.086	2	722	81.3	6.77
Q3UIX4	Protein Srsf11 OS=Mus musculus GN=Srsf11 PE=1 SV=1 - [Q3UIX4_MOUSE]	34.91	12.61	6	4	4	12	322000000	1.022	1.147	1.085	5	476	53.1	10.58
Q91VR5	ATP-dependent RNA helicase DDX1 OS=Mus musculus GN=Ddx1 PE=1 SV=1 - [DDX1_MOUSE]	68.14	22.43	1	11	11	25	134000000	1.024	1.145	1.084	8	740	82.4	7.21
Q02248	Catenin beta-1 OS=Mus musculus GN=Ctnnb1 PE=1 SV=1 - [CTNB1_MOUSE]	5.8	6.53	2	3	3	4	12700000	0.054	2.112	1.083	4	781	85.4	5.86
O55143	Sarcoplasmic/endoplasmic reticulum calcium ATPase 2 OS=Mus musculus GN=Atp2a2 PE=1 SV=2 - [AT2A2_MOUSE]	90.14	19.44	2	13	13	28	281000000	0.971	1.191	1.081	11	1044	114.8	5.34
Q8R5L1	Complement component 1 Q subcomponent-binding protein, mitochondrial OS=Mus musculus GN=C1qbp PE=1 SV=1 - [Q8R5L1_MOUSE]	33.91	31.54	2	5	5	12	990000000	0.975	1.185	1.08	6	279	31	4.87
Q9QZE5	Coatomer subunit gamma-1 OS=Mus musculus GN=Copg1 PE=1 SV=1 - [COPG1_MOUSE]	42.59	19.11	1	10	10	17	95000000	1	1.158	1.079	6	874	97.5	5.35
Q3UJB0	Protein Sf3b2 OS=Mus musculus GN=Sf3b2 PE=1 SV=1 - [Q3UJB0_MOUSE]	46.56	13.9	1	7	7	16	254000000	0.9	1.255	1.078	6	878	98.1	5.62
Q8BVY0	Ribosomal L1 domain-containing protein 1 OS=Mus musculus GN=Rsl1d1 PE=1 SV=1 - [RL1D1_MOUSE]	44.12	22.79	1	5	5	16	79200000	1.133	1.023	1.078	7	452	50.4	9.98
Q60772	Cyclin-dependent kinase 4 inhibitor C OS=Mus musculus GN=Cdkn2c PE=1 SV=1 - [CDN2C_MOUSE]	57.01	45.83	1	5	5	29	272000000	1.245	0.903	1.074	7	168	18.1	6
Q9D8N0	Elongation factor 1-gamma OS=Mus musculus GN=Eef1g PE=1 SV=3 - [EF1G_MOUSE]	31.11	22.2	1	7	7	12	749000000	1.138	1.01	1.074	5	437	50	6.74
Q61074	Protein phosphatase 1G OS=Mus musculus GN=Ppm1g PE=1 SV=3 - [PPM1G_MOUSE]	73.26	28.41	4	9	9	22	287000000	1.168	0.979	1.074	10	542	58.7	4.39
Q8BK67	Protein RCC2 OS=Mus musculus GN=Rcc2 PE=1 SV=1 - [RCC2_MOUSE]	21.33	16.92	1	5	5	8	144000000	1.141	1.005	1.073	3	520	55.9	8.72
E9QAI5	CAD protein OS=Mus musculus GN=Cad PE=1 SV=1 - [E9QAI5_MOUSE]	31.57	4.58	4	7	7	12	37700000	1.036	1.11	1.073	5	2162	236.1	6.49
Q61656	Probable ATP-dependent RNA helicase DDX5 OS=Mus musculus GN=Ddx5 PE=1 SV=2 - [DDX5_MOUSE]	93.34	30.29	5	11	13	35	1190000000	1.332	0.81	1.071	12	614	69.2	8.92
Q8BY89	Choline transporter-like protein 2 OS=Mus musculus GN=Slc44a2 PE=1 SV=2 - [CTL2_MOUSE]	31.97	8.92	1	5	5	11	185000000	0.587	1.555	1.071	5	706	80.1	8.79
P42932	T-complex protein 1 subunit theta OS=Mus musculus GN=Cct8 PE=1 SV=3 - [TCPQ_MOUSE]	55.99	27.92	5	12	12	20	545000000	1.25	0.891	1.071	11	548	59.5	5.62
Q99020	Heterogeneous nuclear ribonucleoprotein A/B OS=Mus musculus GN=Hnrnpab PE=1 SV=1 - [ROAA_MOUSE]	52.75	25.96	3	6	7	17	1500000000	1.264	0.876	1.07	7	285	30.8	7.91
Q61753	D-3-phosphoglycerate dehydrogenase OS=Mus musculus GN=Phgdh PE=1 SV=3 - [SERA_MOUSE]	42.23	20.64	2	8	8	14	825000000	1.069	1.072	1.07	7	533	56.5	6.54
P68040	Guanine nucleotide-binding protein subunit beta-2-like 1 OS=Mus musculus GN=Gnb2l1 PE=1 SV=3 - [GBLP_MOUSE]	78.67	54.89	1	11	11	29	1040000000	1.12	1.018	1.069	10	317	35.1	7.69
Q6X893	Choline transporter-like protein 1 OS=Mus musculus GN=Slc44a1 PE=1 SV=3 - [CTL1_MOUSE]	37.75	14.7	5	7	7	13	224000000	0.563	1.574	1.069	7	653	73	8.75
P17751	Triosephosphate isomerase OS=Mus musculus GN=Tpi1 PE=1 SV=4 - [TPIS_MOUSE]	14.87	28.76	2	5	5	5	75400000	1.078	1.058	1.068	4	299	32.2	5.74
Q5SW88	Protein Rab1a OS=Mus musculus GN=Rab1a PE=1 SV=1 - [Q5SW88_MOUSE]	46.42	41.58	4	3	5	16	491000000	1.058	1.078	1.068	4	202	22.4	6.21
V9GX00	Interleukin-6 receptor subunit beta OS=Mus musculus GN=Il6st PE=1 SV=1 - [V9GX00_MOUSE]	44.99	15.07	2	7	7	15	93300000	0.843	1.293	1.068	4	856	95.3	5.55
Q9DBJ1	Phosphoglycerate mutase 1 OS=Mus musculus GN=Pgam1 PE=1 SV=3 - [PGAM1_MOUSE]	20.76	23.23	1	3	3	7	109000000	0.575	1.56	1.067	3	254	28.8	7.18
P97311	DNA replication licensing factor MCM6 OS=Mus musculus GN=Mcm6 PE=1 SV=1 - [MCM6_MOUSE]	28.92	14.25	2	6	6	14	85300000	1.373	0.762	1.067	4	821	92.8	5.45
P63017	Heat shock cognate 71 kDa protein OS=Mus musculus GN=Hspa8 PE=1 SV=1 - [HSP7C_MOUSE]	262.84	46.9	5	17	21	92	2870000000	1.223	0.912	1.067	23	646	70.8	5.52
J3QNW0	DNA (cytosine-5)-methyltransferase OS=Mus musculus GN=Dnmt1 PE=1 SV=1 - [J3QNW0_MOUSE]	19.74	3.86	2	4	4	7	18300000	1.37	0.765	1.067	3	1501	169.8	7.69
Q6P1B1	Xaa-Pro aminopeptidase 1 OS=Mus musculus GN=Xpnpep1 PE=1 SV=1 - [XPP1_MOUSE]	11.75	14.13	3	4	4	5	45500000	1.283	0.85	1.067	1	623	69.5	5.54
P26369	Splicing factor U2AF 65 kDa subunit OS=Mus musculus GN=U2af2 PE=1 SV=3 - [U2AF2_MOUSE]	69.44	32.84	2	7	7	27	221000000	1.084	1.049	1.066	4	475	53.5	9.09
O88342	WD repeat-containing protein 1 OS=Mus musculus GN=Wdr1 PE=1 SV=3 - [WDR1_MOUSE]	64.7	31.02	2	11	11	22	700000000	1.059	1.072	1.065	13	606	66.4	6.6
Q9JHU4	Cytoplasmic dynein 1 heavy chain 1 OS=Mus musculus GN=Dync1h1 PE=1 SV=2 - [DYHC1_MOUSE]	115.11	6.68	1	20	20	43	130000000	1.109	1.022	1.065	14	4644	531.7	6.42
P62242	40S ribosomal protein S8 OS=Mus musculus GN=Rps8 PE=1 SV=2 - [RS8_MOUSE]	32.41	19.23	1	3	3	8	701000000	1.086	1.044	1.065	1	208	24.2	10.32
Q02053	Ubiquitin-like modifier-activating enzyme 1 OS=Mus musculus GN=Uba1 PE=1 SV=1 - [UBA1_MOUSE]	149.84	29.96	1	20	20	52	451000000	1.024	1.101	1.062	16	1058	117.7	5.66
Q3THG9	Alanyl-tRNA editing protein Aarsd1 OS=Mus musculus GN=Aarsd1 PE=1 SV=2 - [AASD1_MOUSE]	53.5	23.79	3	5	5	24	158000000	0.901	1.223	1.062	6	412	44.9	6.42
P18760	Cofilin-1 OS=Mus musculus GN=Cfl1 PE=1 SV=3 - [COF1_MOUSE]	60.46	50.6	2	5	6	15	633000000	1.02	1.104	1.062	5	166	18.5	8.09
Q80W54	CAAX prenyl protease 1 homolog OS=Mus musculus GN=Zmpste24 PE=1 SV=2 - [FACE1_MOUSE]	22.23	7.79	1	3	3	8	54600000	0.819	1.303	1.061	3	475	54.7	6.95
Q9Z1N5	Spliceosome RNA helicase Ddx39b OS=Mus musculus GN=Ddx39b PE=1 SV=1 - [DX39B_MOUSE]	45.4	21.26	1	4	7	17	487000000	0.725	1.394	1.059	4	428	49	5.67
Q9D0R2	Threonine--tRNA ligase, cytoplasmic OS=Mus musculus GN=Tars PE=1 SV=2 - [SYTC_MOUSE]	20.03	8.59	1	5	5	7	162000000	0.954	1.162	1.058	4	722	83.3	7.36
Q61881	DNA replication licensing factor MCM7 OS=Mus musculus GN=Mcm7 PE=1 SV=1 - [MCM7_MOUSE]	42.32	21.14	2	11	11	15	121000000	1.097	1.017	1.057	9	719	81.2	6.37
P29341	Polyadenylate-binding protein 1 OS=Mus musculus GN=Pabpc1 PE=1 SV=2 - [PABP1_MOUSE]	51.38	21.86	3	7	9	28	325000000	1.169	0.943	1.056	9	636	70.6	9.5
P27659	60S ribosomal protein L3 OS=Mus musculus GN=Rpl3 PE=1 SV=3 - [RL3_MOUSE]	70.06	20.35	1	7	7	28	631000000	0.842	1.261	1.051	8	403	46.1	10.21
G3UX26	Voltage-dependent anion-selective channel protein 2 (Fragment) OS=Mus musculus GN=Vdac2 PE=1 SV=1 - [G3UX26_MOUSE]	60.19	30.74	3	7	7	20	1190000000	1.067	1.035	1.051	6	283	30.4	7.58
Q501J6	Probable ATP-dependent RNA helicase DDX17 OS=Mus musculus GN=Ddx17 PE=1 SV=1 - [DDX17_MOUSE]	39.65	16.15	2	7	9	14	1090000000	1.008	1.093	1.051	5	650	72.4	8.59
D6RE33	Enhancer of mRNA-decapping protein 4 OS=Mus musculus GN=Edc4 PE=1 SV=1 - [D6RE33_MOUSE]	17.73	5.61	5	3	3	7	35100000	0.353	1.746	1.049	2	1318	141.9	5.54
O35874	Neutral amino acid transporter A OS=Mus musculus GN=Slc1a4 PE=1 SV=1 - [SATT_MOUSE]	61.33	15.6	2	5	5	19	616000000	0.823	1.271	1.047	8	532	56	5.87
P17918	Proliferating cell nuclear antigen OS=Mus musculus GN=Pcna PE=1 SV=2 - [PCNA_MOUSE]	56.51	37.16	1	5	5	18	439000000	1.256	0.836	1.046	6	261	28.8	4.77
Q8BMK4	Cytoskeleton-associated protein 4 OS=Mus musculus GN=Ckap4 PE=1 SV=2 - [CKAP4_MOUSE]	201.26	40.35	1	19	19	71	1620000000	1.013	1.078	1.045	26	575	63.7	5.64
Q6ZQ38	Cullin-associated NEDD8-dissociated protein 1 OS=Mus musculus GN=Cand1 PE=1 SV=2 - [CAND1_MOUSE]	51.86	13.01	1	11	11	20	107000000	1.049	1.041	1.045	9	1230	136.2	5.78
Q62318	Transcription intermediary factor 1-beta OS=Mus musculus GN=Trim28 PE=1 SV=3 - [TIF1B_MOUSE]	106.91	32.25	1	15	15	36	393000000	0.991	1.093	1.042	11	834	88.8	5.77
P68254	14-3-3 protein theta OS=Mus musculus GN=Ywhaq PE=1 SV=1 - [1433T_MOUSE]	56.03	25.71	3	6	7	16	157000000	0.58	1.503	1.041	4	245	27.8	4.78
Q9WVA3	Mitotic checkpoint protein BUB3 OS=Mus musculus GN=Bub3 PE=1 SV=2 - [BUB3_MOUSE]	39.54	28.83	1	7	7	14	505000000	1.1	0.978	1.039	6	326	36.9	6.84
P52480	Pyruvate kinase PKM OS=Mus musculus GN=Pkm PE=1 SV=4 - [KPYM_MOUSE]	175.19	52.73	1	20	20	52	2000000000	1.028	1.047	1.037	23	531	57.8	7.47
P63101	14-3-3 protein zeta/delta OS=Mus musculus GN=Ywhaz PE=1 SV=1 - [1433Z_MOUSE]	75.34	44.49	1	7	8	24	1330000000	1.089	0.982	1.036	7	245	27.8	4.79
Q9Z1X4	Interleukin enhancer-binding factor 3 OS=Mus musculus GN=Ilf3 PE=1 SV=2 - [ILF3_MOUSE]	49.75	15.7	2	6	6	21	68000000	0.802	1.265	1.034	4	898	96	8.76
P62918	60S ribosomal protein L8 OS=Mus musculus GN=Rpl8 PE=1 SV=2 - [RL8_MOUSE]	9.67	10.89	1	3	3	6	326000000	0.987	1.079	1.033	3	257	28	11.03
B7FAU9	Filamin, alpha OS=Mus musculus GN=Flna PE=1 SV=1 - [B7FAU9_MOUSE]	529.97	39.45	6	57	60	189	2080000000	1.054	1.008	1.031	62	2639	280.3	6.01
A0A0R4J078	UBX domain containing 2, isoform CRA_a OS=Mus musculus GN=Ubxn4 PE=4 SV=1 - [A0A0R4J078_MOUSE]	19.53	9.88	2	3	3	9	45400000	0.728	1.334	1.031	2	506	56.4	6.61
A2AIM4	Tropomyosin beta chain OS=Mus musculus GN=Tpm2 PE=1 SV=1 - [A2AIM4_MOUSE]	31.49	22.18	4	4	7	11	796000000	1.021	1.04	1.03	1	284	33	4.69
G5E866	Splicing factor 3B subunit 1 OS=Mus musculus GN=Sf3b1 PE=1 SV=1 - [G5E866_MOUSE]	9.84	4.91	2	4	4	4	17500000	1.375	0.682	1.028	2	1304	145.7	7.09
Q68FD5	Clathrin heavy chain 1 OS=Mus musculus GN=Cltc PE=1 SV=3 - [CLH1_MOUSE]	162.93	26.39	2	27	27	61	474000000	0.988	1.068	1.028	19	1675	191.4	5.69
Q9JJC6	RILP-like protein 1 OS=Mus musculus GN=Rilpl1 PE=1 SV=1 - [RIPL1_MOUSE]	50.82	21.67	2	5	5	24	144000000	1.025	1.024	1.025	2	406	47.3	5.16
A1BN54	Alpha actinin 1a OS=Mus musculus GN=Actn1 PE=1 SV=1 - [A1BN54_MOUSE]	133.12	31.23	5	12	19	50	517000000	0.948	1.097	1.023	10	887	102.7	5.48
Q5SUF2	Luc7-like protein 3 OS=Mus musculus GN=Luc7l3 PE=1 SV=1 - [LC7L3_MOUSE]	111.45	21.3	1	6	6	39	1270000000	1.089	0.956	1.022	11	432	51.4	9.77
Q8CH72	E3 ubiquitin-protein ligase TRIM32 OS=Mus musculus GN=Trim32 PE=1 SV=2 - [TRI32_MOUSE]	10.42	9.77	1	4	4	4	5610000	0.664	1.38	1.022	1	655	72	6.9
Q60932	Voltage-dependent anion-selective channel protein 1 OS=Mus musculus GN=Vdac1 PE=1 SV=3 - [VDAC1_MOUSE]	111.1	45.95	2	9	10	39	507000000	1.048	0.996	1.022	8	296	32.3	8.43
P09055	Integrin beta-1 OS=Mus musculus GN=Itgb1 PE=1 SV=1 - [ITB1_MOUSE]	24.76	7.39	1	4	4	9	123000000	1.282	0.757	1.02	5	798	88.2	5.94
P14131	40S ribosomal protein S16 OS=Mus musculus GN=Rps16 PE=1 SV=4 - [RS16_MOUSE]	16.18	41.78	1	6	6	8	274000000	1.098	0.939	1.019	7	146	16.4	10.21
Q5SX75	Procollagen-proline, 2-oxoglutarate 4-dioxygenase (Proline 4-hydroxylase), alpha II polypeptide, isoform CRA_f OS=Mus musculus GN=P4ha2 PE=1 SV=1 - [Q5SX75_MOUSE]	14.3	9.31	2	4	4	6	45300000	0.767	1.27	1.018	4	537	61	5.9
Q3TA68	Protein Wdr36 OS=Mus musculus GN=Wdr36 PE=1 SV=1 - [Q3TA68_MOUSE]	13.6	10.31	2	6	6	6	23500000	1.512	0.524	1.018	3	883	97.7	7.28
P48678	Prelamin-A/C OS=Mus musculus GN=Lmna PE=1 SV=2 - [LMNA_MOUSE]	253.38	49.17	2	27	27	83	2400000000	1.083	0.953	1.018	37	665	74.2	6.98
Q01853	Transitional endoplasmic reticulum ATPase OS=Mus musculus GN=Vcp PE=1 SV=4 - [TERA_MOUSE]	175.67	38.96	1	19	19	58	576000000	1.147	0.887	1.017	22	806	89.3	5.26
P70296	Phosphatidylethanolamine-binding protein 1 OS=Mus musculus GN=Pebp1 PE=1 SV=3 - [PEBP1_MOUSE]	34.46	28.34	3	3	3	11	804000000	1.262	0.771	1.017	5	187	20.8	5.4
E9QN08	Elongation factor 1-delta (Fragment) OS=Mus musculus GN=Eef1d PE=1 SV=1 - [E9QN08_MOUSE]	26.26	30.61	11	5	5	8	317000000	0.952	1.08	1.016	5	245	27.2	5.47
P60843	Eukaryotic initiation factor 4A-I OS=Mus musculus GN=Eif4a1 PE=1 SV=1 - [IF4A1_MOUSE]	99.04	40.39	4	11	12	39	852000000	1.354	0.678	1.016	13	406	46.1	5.48
Q3THE2	Myosin regulatory light chain 12B OS=Mus musculus GN=Myl12b PE=1 SV=2 - [ML12B_MOUSE]	38.11	34.3	4	5	5	14	399000000	1.056	0.975	1.015	4	172	19.8	4.84
P62715	Serine/threonine-protein phosphatase 2A catalytic subunit beta isoform OS=Mus musculus GN=Ppp2cb PE=1 SV=1 - [PP2AB_MOUSE]	17.37	16.5	2	3	3	6	43900000	0.899	1.131	1.015	2	309	35.6	5.43
Q91VC3	Eukaryotic initiation factor 4A-III OS=Mus musculus GN=Eif4a3 PE=1 SV=3 - [IF4A3_MOUSE]	28.88	15.57	5	3	4	9	377000000	1.242	0.789	1.015	2	411	46.8	6.73
P49312	Heterogeneous nuclear ribonucleoprotein A1 OS=Mus musculus GN=Hnrnpa1 PE=1 SV=2 - [ROA1_MOUSE]	109.03	47.5	2	9	9	44	2240000000	1.168	0.862	1.015	12	320	34.2	9.23
P14206	40S ribosomal protein SA OS=Mus musculus GN=Rpsa PE=1 SV=4 - [RSSA_MOUSE]	94.02	43.73	1	9	9	29	2060000000	1.054	0.974	1.014	12	295	32.8	4.87
Q8VDM4	26S proteasome non-ATPase regulatory subunit 2 OS=Mus musculus GN=Psmd2 PE=1 SV=1 - [PSMD2_MOUSE]	61.19	11.89	3	7	7	21	107000000	1.019	1.007	1.013	6	908	100.1	5.17
Q99K51	Plastin-3 OS=Mus musculus GN=Pls3 PE=1 SV=3 - [PLST_MOUSE]	11.8	6.35	3	3	3	4	43700000	1.556	0.465	1.011	3	630	70.7	5.62
Q99MN1	Lysine--tRNA ligase OS=Mus musculus GN=Kars PE=1 SV=1 - [SYK_MOUSE]	45.57	12.27	2	4	4	13	33000000	0.821	1.2	1.01	4	595	67.8	5.94
Q3UVK0	Endoplasmic reticulum metallopeptidase 1 OS=Mus musculus GN=Ermp1 PE=1 SV=2 - [ERMP1_MOUSE]	9.42	4.68	2	3	3	3	10100000	1.107	0.912	1.009	3	898	100.1	7.49
B1AU25	Apoptosis-inducing factor 1, mitochondrial OS=Mus musculus GN=Aifm1 PE=1 SV=1 - [B1AU25_MOUSE]	10.61	6.91	2	3	3	4	73200000	1.225	0.791	1.008	2	608	66.1	9.11
P46978	Dolichyl-diphosphooligosaccharide--protein glycosyltransferase subunit STT3A OS=Mus musculus GN=Stt3a PE=1 SV=1 - [STT3A_MOUSE]	7.46	4.54	1	3	3	3	201000000	0.963	1.052	1.007	3	705	80.5	8.1
Q6ZWZ7	60S ribosomal protein L17 OS=Mus musculus GN=Rpl17 PE=1 SV=1 - [Q6ZWZ7_MOUSE]	16.66	21.74	2	3	3	7	273000000	1.105	0.909	1.007	6	184	21.4	10.18
Q9Z2U0	Proteasome subunit alpha type-7 OS=Mus musculus GN=Psma7 PE=1 SV=1 - [PSA7_MOUSE]	35.99	29.03	2	6	6	11	710000000	0.964	1.048	1.006	4	248	27.8	8.46
P14148	60S ribosomal protein L7 OS=Mus musculus GN=Rpl7 PE=1 SV=2 - [RL7_MOUSE]	17.22	15.19	2	4	4	6	441000000	1.062	0.949	1.006	3	270	31.4	10.89
Q61425	Hydroxyacyl-coenzyme A dehydrogenase, mitochondrial OS=Mus musculus GN=Hadh PE=1 SV=2 - [HCDH_MOUSE]	11.87	28.03	1	4	4	4	3870000	1.393	0.618	1.005	1	314	34.4	8.65
Q9JIK5	Nucleolar RNA helicase 2 OS=Mus musculus GN=Ddx21 PE=1 SV=3 - [DDX21_MOUSE]	20.88	9.87	1	7	7	9	129000000	1.284	0.727	1.005	4	851	93.5	9.11
Q8R016	Bleomycin hydrolase OS=Mus musculus GN=Blmh PE=1 SV=1 - [BLMH_MOUSE]	29.98	16.92	3	4	4	10	59200000	0.514	1.496	1.005	2	455	52.5	6.48
P61161	Actin-related protein 2 OS=Mus musculus GN=Actr2 PE=1 SV=1 - [ARP2_MOUSE]	26.67	17.77	1	5	5	11	230000000	1.042	0.966	1.004	6	394	44.7	6.74
Q920A5	Retinoid-inducible serine carboxypeptidase OS=Mus musculus GN=Scpep1 PE=1 SV=2 - [RISC_MOUSE]	14.45	8.41	1	3	3	5	90200000	1.099	0.908	1.003	3	452	50.9	5.66
P12970	60S ribosomal protein L7a OS=Mus musculus GN=Rpl7a PE=1 SV=2 - [RL7A_MOUSE]	35.15	15.04	1	4	4	11	871000000	0.981	1.024	1.002	6	266	30	10.56
Q8VIJ6	Splicing factor, proline- and glutamine-rich OS=Mus musculus GN=Sfpq PE=1 SV=1 - [SFPQ_MOUSE]	27.28	9.3	1	5	5	10	119000000	1.006	0.998	1.002	5	699	75.4	9.44
P62192	26S protease regulatory subunit 4 OS=Mus musculus GN=Psmc1 PE=1 SV=1 - [PRS4_MOUSE]	50.25	31.36	1	8	9	15	768000000	1.099	0.905	1.002	9	440	49.2	6.21
P47911	60S ribosomal protein L6 OS=Mus musculus GN=Rpl6 PE=1 SV=3 - [RL6_MOUSE]	36.76	24.66	2	6	6	16	788000000	0.921	1.081	1.001	8	296	33.5	10.7
P61979	Heterogeneous nuclear ribonucleoprotein K OS=Mus musculus GN=Hnrnpk PE=1 SV=1 - [HNRPK_MOUSE]	81.19	34.13	9	8	8	30	1330000000	1.061	0.94	1	9	463	50.9	5.54

## Sheet: S2_PCR-Primers
Primer Name	Sequence	Citation
GAPDH-Fwd	AAGGTGAAGGTCGGAGTCAA	this study
GAPDH-Rev	AATGAAGGGGTCATTGATGG	this study
SF3B2-3XFlag-NotI-Fwd	ATAAGAATGCGGCCGCGATGGCGACGGAGCATCCCGA	this study
SF3B2-3XFlag-SalI-Rev	GCGTCGACCTAAAACTTGAACTCCTTAT	this study
SF3B2-K10R	TCCCAGAGCAGAATTGCAGCTGCCGCCGCC	this study
SF3B2-K10R	GGCCGCGATGGCGACGGAGCATCCCGAGCC	this study
HDAC11-HA-EcoRI-Fwd	CCGGAATTCCATGCTACACACAACCCAGCTGTACCAG	this study
HDAC11-HA-NotI-Rev	ATAAGAATGCGGCCGCTCAGGGCACTGCAGGGGGAAGCAGC	this study
HDAC11-D181A-Fwd	ACCATCATTGATCTTGCTGCCCATCAGGGCAAT	Cao, et al. PNAS, 2019.
HDAC11-D181A-Rev	AAGATCAATGATGGTAGCCCTGGAGATGCCCTC
HDAC11-H183A-Fwd	ATTGATCTTGATGCCGCTCAGGGCAATGGGCAT
HDAC11-H183A-Rev	GGCATCAAGATCAATGATGGTAGCCCTGGAGAT
HDAC11-Y304H-Fwd	GTGACCTCAGGCGGGCACCAGAAGCGCACAGCC
HDAC11-Y304H-Rev	CCCGCCTGAGGTCACCATAAGGATGGGCACCCG
RIP-ARex1-2-Fwd	AGGTTACACCAAAGGGCTAGAAG	Kawamura, et al. Cancer Research.
RIP-ARex1-2-Rev	AGTGCTCCGGACTTGTAGAGAG
RIP-ARint3-cryex3-Fwd	ACAAGCCCGTATTTAGACTGCTAC
RIP-ARint3-cryex3-Rev	GGTCTGGTCATTTTGAGATGCT
RIP-ARex7-8-Fwd	TTTTTCTAAGACCTTTGAACTGAATG
RIP-ARex7-8-Rev	TCTGTGGAAGTCGCCAAGTT
AR-ex1-2-Fwd	TGGATAGCTACTCCGGACCTTA
AR-ex1-2-Rev	AGGTCTTCTGGGGTGGAAAGTA
AR-ex3-4-Fwd	ATTGTCCATCTTGTCGTCTTCG
AR-ex3-4-Rev	TCTCCTTCCTCCTGTAGTTTCAGA
AR-ex3-cryex3-Fwd	ATTGTCCATCTTGTCGTCTTCG
AR-ex3-cryex-3-Rev	GGTCTGGTCATTTTGAGATGCT
AR-ex7-8-Fwd	ATCCTGCTCAAGACGCTTCTAC
AR-ex7-8-Rev	GCTCACCATGTGTGACTTGATT
ARFL-minigene-Fwd	TCTTGTCGTCTTCGGAAATGT	Liu, et al. Oncogene.
ARFL-minigene-Rev	AAGCCTCTCCTTCCTCCTGTA
ARv7-minigene-Fwd	CAGGGATGACTCTGGGAGAA
ARv7-minigene-Rev	GCCCTCTAGAGCCCTCATTT

## Sheet: S3_Antibodies
Antibody	Vendor/Part No.	Dilution
AR	Cell Signaling Technology 5153	1:1000 in milk
AR-v7 specific antibody	Cell Signaling Technology 19762	1:1000 in milk
Flag	Proteintech 80010-1-RR	1:5000 in BSA
GAPDH	Proteintech 10494-1-AP	1:3000 in BSA
H3 K14ac	Cell Signaling Technology 7627	1:1000 in BSA
H3 K18ac	Cell Signaling Technology 9675	1:1000 in BSA
H3 K9ac	Cell Signaling Technology 9649	1:1000 in BSA
HA	Proteintech 51064-2-AP	1:5000 in BSA
HDAC11	Cell Signaling Technology 58442	1:1000 in BSA
Histone H3	Cell Signaling Technology 9715	1:1000 in BSA
Lamin A	Santa Cruz Biotechnology sc-71481	1:1000 in BSA
MEK	Cell Signaling Technology 4694	1:1000 in BSA
SF3B2	Abcam ab56800	1:1000 in BSA
Vinculin	Santa Cruz Biotechnology sc-73614	1:3000 in BSA
